# Supplementary material for: Comparative Targeted Proteomics of the Central Metabolism and Photosystems in SigE Mutant Strains of Synechocystis sp. PCC 6803
Source: Molecules. 2018 May 1;23(5):1051. doi: 10.3390/molecules23051051 (PMC6102573; doi:10.3390/molecules23051051)
Supplement: Supplementary file 1 [file molecules-23-01051-s001.zip]

Archive with 4 entries (4 files):
- FigureS1_6.pdf
- TableS1.xlsx
- TableS2.xlsx
- TableS3.xlsx
