# Supplementary material for: Comparative Targeted Proteomics of the Central Metabolism and Photosystems in SigE Mutant Strains of Synechocystis sp. PCC 6803
Source: Molecules. 2018 May 1;23(5):1051. doi: 10.3390/molecules23051051 (PMC6102573; doi:10.3390/molecules23051051)
Supplement: Supplementary file 1 [file molecules-23-01051-s001.zip › TableS1.xlsx]

## Sheet: MRM parameter
Table S1 MS/MS transition parameters
Protein Name	Peptide Sequence	Modified Sequence	Precursor Mz	Precursor Charge	Collision Energy [eV]	Product Mz	Product Charge	FragmentIon	Cleavage Aa
sll0018	VNIDTDNR	VNIDTDNR	473.733	2	17.117	733.348	1	y6	I
sll0018	VNIDTDNR	VNIDTDNR	473.733	2	17.117	620.263	1	y5	D
sll0018	VNIDTDNR	VNIDTDNR	473.733	2	17.117	505.237	1	y4	T
sll0018	VNIDTDNR	VNIDTDNR	473.733	2	17.117	289.162	1	y2	N
sll0018	VNIDTDNR	V[+1]N[+2]I[+1]D[+1]T[+1]D[+1]N[+2]R[+4]	480.214	2	17.117	743.318	1	y6	I
sll0018	VNIDTDNR	V[+1]N[+2]I[+1]D[+1]T[+1]D[+1]N[+2]R[+4]	480.214	2	17.117	629.237	1	y5	D
sll0018	VNIDTDNR	V[+1]N[+2]I[+1]D[+1]T[+1]D[+1]N[+2]R[+4]	480.214	2	17.117	513.213	1	y4	T
sll0018	VNIDTDNR	V[+1]N[+2]I[+1]D[+1]T[+1]D[+1]N[+2]R[+4]	480.214	2	17.117	295.144	1	y2	N
sll0018	LAITAAFR	LAITAAFR	431.761	2	15.8578	185.128	1	b2	A
sll0018	LAITAAFR	LAITAAFR	431.761	2	15.8578	298.213	1	b3	I
sll0018	LAITAAFR	LAITAAFR	431.761	2	15.8578	399.26	1	b4	T
sll0018	LAITAAFR	LAITAAFR	431.761	2	15.8578	470.297	1	b5	A
sll0018	LAITAAFR	L[+1]A[+1]I[+1]T[+1]A[+1]A[+1]F[+1]R[+4]	437.245	2	15.8578	187.123	1	b2	A
sll0018	LAITAAFR	L[+1]A[+1]I[+1]T[+1]A[+1]A[+1]F[+1]R[+4]	437.245	2	15.8578	301.204	1	b3	I
sll0018	LAITAAFR	L[+1]A[+1]I[+1]T[+1]A[+1]A[+1]F[+1]R[+4]	437.245	2	15.8578	403.248	1	b4	T
sll0018	LAITAAFR	L[+1]A[+1]I[+1]T[+1]A[+1]A[+1]F[+1]R[+4]	437.245	2	15.8578	475.282	1	b5	A
sll0018	SYAGENFLR	SYAGENFLR	528.759	2	18.7678	806.416	1	y7	A
sll0018	SYAGENFLR	SYAGENFLR	528.759	2	18.7678	735.378	1	y6	G
sll0018	SYAGENFLR	SYAGENFLR	528.759	2	18.7678	678.357	1	y5	E
sll0018	SYAGENFLR	SYAGENFLR	528.759	2	18.7678	549.314	1	y4	N
sll0018	SYAGENFLR	S[+1]Y[+1]A[+1]G[+1]E[+1]N[+2]F[+1]L[+1]R[+4]	535.24	2	18.7678	817.383	1	y7	A
sll0018	SYAGENFLR	S[+1]Y[+1]A[+1]G[+1]E[+1]N[+2]F[+1]L[+1]R[+4]	535.24	2	18.7678	745.349	1	y6	G
sll0018	SYAGENFLR	S[+1]Y[+1]A[+1]G[+1]E[+1]N[+2]F[+1]L[+1]R[+4]	535.24	2	18.7678	687.33	1	y5	E
sll0018	SYAGENFLR	S[+1]Y[+1]A[+1]G[+1]E[+1]N[+2]F[+1]L[+1]R[+4]	535.24	2	18.7678	557.291	1	y4	N
sll0158	FLTYYELVDK	FLTYYELVDK	645.834	2	22.28	1030.51	1	y8	T
sll0158	FLTYYELVDK	FLTYYELVDK	645.834	2	22.28	929.461	1	y7	Y
sll0158	FLTYYELVDK	FLTYYELVDK	645.834	2	22.28	766.398	1	y6	Y
sll0158	FLTYYELVDK	FLTYYELVDK	645.834	2	22.28	603.335	1	y5	E
sll0158	FLTYYELVDK	F[+1]L[+1]T[+1]Y[+1]Y[+1]E[+1]L[+1]V[+1]D[+1]K[+2]	651.318	2	22.28	1039.48	1	y8	T
sll0158	FLTYYELVDK	F[+1]L[+1]T[+1]Y[+1]Y[+1]E[+1]L[+1]V[+1]D[+1]K[+2]	651.318	2	22.28	937.438	1	y7	Y
sll0158	FLTYYELVDK	F[+1]L[+1]T[+1]Y[+1]Y[+1]E[+1]L[+1]V[+1]D[+1]K[+2]	651.318	2	22.28	773.377	1	y6	Y
sll0158	FLTYYELVDK	F[+1]L[+1]T[+1]Y[+1]Y[+1]E[+1]L[+1]V[+1]D[+1]K[+2]	651.318	2	22.28	609.317	1	y5	E
sll0158	VIYDPYGFK	VIYDPYGFK	551.284	2	19.4435	1002.49	1	y8	I
sll0158	VIYDPYGFK	VIYDPYGFK	551.284	2	19.4435	889.409	1	y7	Y
sll0158	VIYDPYGFK	VIYDPYGFK	551.284	2	19.4435	726.346	1	y6	D
sll0158	VIYDPYGFK	VIYDPYGFK	551.284	2	19.4435	611.319	1	y5	P
sll0158	VIYDPYGFK	V[+1]I[+1]Y[+1]D[+1]P[+1]Y[+1]G[+1]F[+1]K[+2]	556.27	2	19.4435	1011.47	1	y8	I
sll0158	VIYDPYGFK	V[+1]I[+1]Y[+1]D[+1]P[+1]Y[+1]G[+1]F[+1]K[+2]	556.27	2	19.4435	897.385	1	y7	Y
sll0158	VIYDPYGFK	V[+1]I[+1]Y[+1]D[+1]P[+1]Y[+1]G[+1]F[+1]K[+2]	556.27	2	19.4435	733.325	1	y6	D
sll0158	VIYDPYGFK	V[+1]I[+1]Y[+1]D[+1]P[+1]Y[+1]G[+1]F[+1]K[+2]	556.27	2	19.4435	617.301	1	y5	P
sll0199	MGSDSGALVFEPSTVTIK	MGSDSGALVFEPSTVTIK	919.964	2	30.5039	1233.71	1	y11	L
sll0199	MGSDSGALVFEPSTVTIK	MGSDSGALVFEPSTVTIK	919.964	2	30.5039	1120.62	1	y10	V
sll0199	MGSDSGALVFEPSTVTIK	MGSDSGALVFEPSTVTIK	919.964	2	30.5039	1021.56	1	y9	F
sll0199	MGSDSGALVFEPSTVTIK	MGSDSGALVFEPSTVTIK	919.964	2	30.5039	745.445	1	y7	P
sll0199	MGSDSGALVFEPSTVTIK	M[+1]G[+1]S[+1]D[+1]S[+1]G[+1]A[+1]L[+1]V[+1]F[+1]E[+1]P[+1]S[+1]T[+1]V[+1]T[+1]I[+1]K[+2]	929.436	2	30.5039	1245.67	1	y11	L
sll0199	MGSDSGALVFEPSTVTIK	M[+1]G[+1]S[+1]D[+1]S[+1]G[+1]A[+1]L[+1]V[+1]F[+1]E[+1]P[+1]S[+1]T[+1]V[+1]T[+1]I[+1]K[+2]	929.436	2	30.5039	1131.59	1	y10	V
sll0199	MGSDSGALVFEPSTVTIK	M[+1]G[+1]S[+1]D[+1]S[+1]G[+1]A[+1]L[+1]V[+1]F[+1]E[+1]P[+1]S[+1]T[+1]V[+1]T[+1]I[+1]K[+2]	929.436	2	30.5039	1031.53	1	y9	F
sll0199	MGSDSGALVFEPSTVTIK	M[+1]G[+1]S[+1]D[+1]S[+1]G[+1]A[+1]L[+1]V[+1]F[+1]E[+1]P[+1]S[+1]T[+1]V[+1]T[+1]I[+1]K[+2]	929.436	2	30.5039	753.422	1	y7	P
sll0199	LSPHNIVFAADGVDADTAAK	LSPHNIVFAADGVDADTAAK	671.341	3	27.792	1033.48	1	y11	A
sll0199	LSPHNIVFAADGVDADTAAK	LSPHNIVFAADGVDADTAAK	671.341	3	27.792	962.443	1	y10	D
sll0199	LSPHNIVFAADGVDADTAAK	LSPHNIVFAADGVDADTAAK	671.341	3	27.792	847.416	1	y9	G
sll0199	LSPHNIVFAADGVDADTAAK	LSPHNIVFAADGVDADTAAK	671.341	3	27.792	691.326	1	y7	D
sll0199	LSPHNIVFAADGVDADTAAK	L[+1]S[+1]P[+1]H[+3]N[+2]I[+1]V[+1]F[+1]A[+1]A[+1]D[+1]G[+1]V[+1]D[+1]A[+1]D[+1]T[+1]A[+1]A[+1]K[+2]	679.317	3	27.792	1045.44	1	y11	A
sll0199	LSPHNIVFAADGVDADTAAK	L[+1]S[+1]P[+1]H[+3]N[+2]I[+1]V[+1]F[+1]A[+1]A[+1]D[+1]G[+1]V[+1]D[+1]A[+1]D[+1]T[+1]A[+1]A[+1]K[+2]	679.317	3	27.792	973.41	1	y10	D
sll0199	LSPHNIVFAADGVDADTAAK	L[+1]S[+1]P[+1]H[+3]N[+2]I[+1]V[+1]F[+1]A[+1]A[+1]D[+1]G[+1]V[+1]D[+1]A[+1]D[+1]T[+1]A[+1]A[+1]K[+2]	679.317	3	27.792	857.386	1	y9	G
sll0199	LSPHNIVFAADGVDADTAAK	L[+1]S[+1]P[+1]H[+3]N[+2]I[+1]V[+1]F[+1]A[+1]A[+1]D[+1]G[+1]V[+1]D[+1]A[+1]D[+1]T[+1]A[+1]A[+1]K[+2]	679.317	3	27.792	699.302	1	y7	D
sll0258	TNNNVSLGLADLAGAEPR	TNNNVSLGLADLAGAEPR	906.466	2	30.099	1269.68	1	y13	S
sll0258	TNNNVSLGLADLAGAEPR	TNNNVSLGLADLAGAEPR	906.466	2	30.099	1069.56	1	y11	G
sll0258	TNNNVSLGLADLAGAEPR	T[+1]N[+2]N[+2]N[+2]V[+1]S[+1]L[+1]G[+1]L[+1]A[+1]D[+1]L[+1]A[+1]G[+1]A[+1]E[+1]P[+1]R[+4]	918.43	2	30.099	1285.63	1	y13	S
sll0258	TNNNVSLGLADLAGAEPR	T[+1]N[+2]N[+2]N[+2]V[+1]S[+1]L[+1]G[+1]L[+1]A[+1]D[+1]L[+1]A[+1]G[+1]A[+1]E[+1]P[+1]R[+4]	918.43	2	30.099	1083.52	1	y11	G
sll0329	ELEPILTK	ELEPILTK	471.779	2	17.0584	700.424	1	y6	E
sll0329	ELEPILTK	ELEPILTK	471.779	2	17.0584	571.381	1	y5	P
sll0329	ELEPILTK	ELEPILTK	471.779	2	17.0584	361.245	1	y3	L
sll0329	ELEPILTK	ELEPILTK	471.779	2	17.0584	248.16	1	y2	T
sll0329	ELEPILTK	E[+1]L[+1]E[+1]P[+1]I[+1]L[+1]T[+1]K[+2]	476.266	2	17.0584	707.403	1	y6	E
sll0329	ELEPILTK	E[+1]L[+1]E[+1]P[+1]I[+1]L[+1]T[+1]K[+2]	476.266	2	17.0584	577.364	1	y5	P
sll0329	ELEPILTK	E[+1]L[+1]E[+1]P[+1]I[+1]L[+1]T[+1]K[+2]	476.266	2	17.0584	365.233	1	y3	L
sll0329	ELEPILTK	E[+1]L[+1]E[+1]P[+1]I[+1]L[+1]T[+1]K[+2]	476.266	2	17.0584	251.152	1	y2	T
sll0329	AVLPQNLTQAQR	AVLPQNLTQAQR	669.878	2	23.0013	1055.56	1	y9	P
sll0329	AVLPQNLTQAQR	AVLPQNLTQAQR	669.878	2	23.0013	830.448	1	y7	N
sll0329	AVLPQNLTQAQR	AVLPQNLTQAQR	669.878	2	23.0013	603.321	1	y5	T
sll0329	AVLPQNLTQAQR	AVLPQNLTQAQR	669.878	2	23.0013	374.215	1	y3	A
sll0329	AVLPQNLTQAQR	A[+1]V[+1]L[+1]P[+1]Q[+2]N[+2]L[+1]T[+1]Q[+2]A[+1]Q[+2]R[+4]	679.35	2	23.0013	1071.51	1	y9	P
sll0329	AVLPQNLTQAQR	A[+1]V[+1]L[+1]P[+1]Q[+2]N[+2]L[+1]T[+1]Q[+2]A[+1]Q[+2]R[+4]	679.35	2	23.0013	843.409	1	y7	N
sll0329	AVLPQNLTQAQR	A[+1]V[+1]L[+1]P[+1]Q[+2]N[+2]L[+1]T[+1]Q[+2]A[+1]Q[+2]R[+4]	679.35	2	23.0013	613.291	1	y5	T
sll0329	AVLPQNLTQAQR	A[+1]V[+1]L[+1]P[+1]Q[+2]N[+2]L[+1]T[+1]Q[+2]A[+1]Q[+2]R[+4]	679.35	2	23.0013	381.194	1	y3	A
sll0427	GTIEVEPNTK	GTIEVEPNTK	544.285	2	19.2336	816.41	1	y7	E
sll0427	GTIEVEPNTK	GTIEVEPNTK	544.285	2	19.2336	687.367	1	y6	V
sll0427	GTIEVEPNTK	GTIEVEPNTK	544.285	2	19.2336	588.299	1	y5	E
sll0427	GTIEVEPNTK	GTIEVEPNTK	544.285	2	19.2336	459.256	1	y4	P
sll0427	GTIEVEPNTK	G[+1]T[+1]I[+1]E[+1]V[+1]E[+1]P[+1]N[+2]T[+1]K[+2]	550.267	2	19.2336	825.383	1	y7	E
sll0427	GTIEVEPNTK	G[+1]T[+1]I[+1]E[+1]V[+1]E[+1]P[+1]N[+2]T[+1]K[+2]	550.267	2	19.2336	695.343	1	y6	V
sll0427	GTIEVEPNTK	G[+1]T[+1]I[+1]E[+1]V[+1]E[+1]P[+1]N[+2]T[+1]K[+2]	550.267	2	19.2336	595.278	1	y5	E
sll0427	GTIEVEPNTK	G[+1]T[+1]I[+1]E[+1]V[+1]E[+1]P[+1]N[+2]T[+1]K[+2]	550.267	2	19.2336	465.238	1	y4	P
sll0427	QTTSLEQIR	QTTSLEQIR	538.291	2	19.0537	846.468	1	y7	T
sll0427	QTTSLEQIR	QTTSLEQIR	538.291	2	19.0537	745.42	1	y6	S
sll0427	QTTSLEQIR	QTTSLEQIR	538.291	2	19.0537	545.304	1	y4	E
sll0427	QTTSLEQIR	QTTSLEQIR	538.291	2	19.0537	175.119	1	y1	R
sll0427	QTTSLEQIR	Q[+2]T[+1]T[+1]S[+1]L[+1]E[+1]Q[+2]I[+1]R[+4]	545.27	2	19.0537	857.435	1	y7	T
sll0427	QTTSLEQIR	Q[+2]T[+1]T[+1]S[+1]L[+1]E[+1]Q[+2]I[+1]R[+4]	545.27	2	19.0537	755.391	1	y6	S
sll0427	QTTSLEQIR	Q[+2]T[+1]T[+1]S[+1]L[+1]E[+1]Q[+2]I[+1]R[+4]	545.27	2	19.0537	553.28	1	y4	E
sll0427	QTTSLEQIR	Q[+2]T[+1]T[+1]S[+1]L[+1]E[+1]Q[+2]I[+1]R[+4]	545.27	2	19.0537	179.107	1	y1	R
sll0427	GAGFLDPK	GAGFLDPK	402.716	2	14.9865	676.366	1	y6	G
sll0427	GAGFLDPK	GAGFLDPK	402.716	2	14.9865	619.345	1	y5	F
sll0427	GAGFLDPK	GAGFLDPK	402.716	2	14.9865	472.277	1	y4	L
sll0427	GAGFLDPK	GAGFLDPK	402.716	2	14.9865	244.166	1	y2	P
sll0427	GAGFLDPK	G[+1]A[+1]G[+1]F[+1]L[+1]D[+1]P[+1]K[+2]	407.203	2	14.9865	683.346	1	y6	G
sll0427	GAGFLDPK	G[+1]A[+1]G[+1]F[+1]L[+1]D[+1]P[+1]K[+2]	407.203	2	14.9865	625.327	1	y5	F
sll0427	GAGFLDPK	G[+1]A[+1]G[+1]F[+1]L[+1]D[+1]P[+1]K[+2]	407.203	2	14.9865	477.262	1	y4	L
sll0427	GAGFLDPK	G[+1]A[+1]G[+1]F[+1]L[+1]D[+1]P[+1]K[+2]	407.203	2	14.9865	247.157	1	y2	P
sll0587	IGQLPGGEK	IGQLPGGEK	449.753	2	16.3976	390.198	1	y4	G
sll0587	IGQLPGGEK	IGQLPGGEK	449.753	2	16.3976	333.177	1	y3	G
sll0587	IGQLPGGEK	IGQLPGGEK	449.753	2	16.3976	276.155	1	y2	E
sll0587	IGQLPGGEK	I[+1]G[+1]Q[+2]L[+1]P[+1]G[+1]G[+1]E[+1]K[+2]	455.237	2	16.3976	395.183	1	y4	G
sll0587	IGQLPGGEK	I[+1]G[+1]Q[+2]L[+1]P[+1]G[+1]G[+1]E[+1]K[+2]	455.237	2	16.3976	337.165	1	y3	G
sll0587	IGQLPGGEK	I[+1]G[+1]Q[+2]L[+1]P[+1]G[+1]G[+1]E[+1]K[+2]	455.237	2	16.3976	279.147	1	y2	E
sll0593	QEAAFVLGNPISVAK	QEAAFVLGNPISVAK	772.428	2	26.0778	1144.67	1	y11	F
sll0593	QEAAFVLGNPISVAK	QEAAFVLGNPISVAK	772.428	2	26.0778	997.604	1	y10	V
sll0593	QEAAFVLGNPISVAK	QEAAFVLGNPISVAK	772.428	2	26.0778	898.536	1	y9	L
sll0593	QEAAFVLGNPISVAK	QEAAFVLGNPISVAK	772.428	2	26.0778	785.452	1	y8	G
sll0593	QEAAFVLGNPISVAK	Q[+2]E[+1]A[+1]A[+1]F[+1]V[+1]L[+1]G[+1]N[+2]P[+1]I[+1]S[+1]V[+1]A[+1]K[+2]	781.401	2	26.0778	1157.63	1	y11	F
sll0593	QEAAFVLGNPISVAK	Q[+2]E[+1]A[+1]A[+1]F[+1]V[+1]L[+1]G[+1]N[+2]P[+1]I[+1]S[+1]V[+1]A[+1]K[+2]	781.401	2	26.0778	1009.57	1	y10	V
sll0593	QEAAFVLGNPISVAK	Q[+2]E[+1]A[+1]A[+1]F[+1]V[+1]L[+1]G[+1]N[+2]P[+1]I[+1]S[+1]V[+1]A[+1]K[+2]	781.401	2	26.0778	909.503	1	y9	L
sll0593	QEAAFVLGNPISVAK	Q[+2]E[+1]A[+1]A[+1]F[+1]V[+1]L[+1]G[+1]N[+2]P[+1]I[+1]S[+1]V[+1]A[+1]K[+2]	781.401	2	26.0778	795.422	1	y8	G
sll0634	HGNINEAIDPIR	HGNINEAIDPIR	450.237	3	19.39	288.203	1	y2	I
sll0634	HGNINEAIDPIR	HGNINEAIDPIR	450.237	3	19.39	175.119	1	y1	R
sll0634	HGNINEAIDPIR	H[+3]G[+1]N[+2]I[+1]N[+2]E[+1]A[+1]I[+1]D[+1]P[+1]I[+1]R[+4]	456.552	3	19.39	293.188	1	y2	I
sll0634	HGNINEAIDPIR	H[+3]G[+1]N[+2]I[+1]N[+2]E[+1]A[+1]I[+1]D[+1]P[+1]I[+1]R[+4]	456.552	3	19.39	179.107	1	y1	R
sll0726	LGNPIYQR	LGNPIYQR	480.767	2	17.328	847.442	1	y7	G
sll0726	LGNPIYQR	LGNPIYQR	480.767	2	17.328	676.378	1	y5	P
sll0726	LGNPIYQR	LGNPIYQR	480.767	2	17.328	579.325	1	y4	I
sll0726	LGNPIYQR	LGNPIYQR	480.767	2	17.328	466.241	1	y3	Y
sll0726	LGNPIYQR	L[+1]G[+1]N[+2]P[+1]I[+1]Y[+1]Q[+2]R[+4]	487.247	2	17.328	859.406	1	y7	G
sll0726	LGNPIYQR	L[+1]G[+1]N[+2]P[+1]I[+1]Y[+1]Q[+2]R[+4]	487.247	2	17.328	685.351	1	y5	P
sll0726	LGNPIYQR	L[+1]G[+1]N[+2]P[+1]I[+1]Y[+1]Q[+2]R[+4]	487.247	2	17.328	587.301	1	y4	I
sll0726	LGNPIYQR	L[+1]G[+1]N[+2]P[+1]I[+1]Y[+1]Q[+2]R[+4]	487.247	2	17.328	473.22	1	y3	Y
sll0726	IYAESFK	IYAESFK	429.224	2	15.7817	744.356	1	y6	Y
sll0726	IYAESFK	IYAESFK	429.224	2	15.7817	581.293	1	y5	A
sll0726	IYAESFK	IYAESFK	429.224	2	15.7817	510.256	1	y4	E
sll0726	IYAESFK	IYAESFK	429.224	2	15.7817	381.213	1	y3	S
sll0726	IYAESFK	I[+1]Y[+1]A[+1]E[+1]S[+1]F[+1]K[+2]	433.212	2	15.7817	751.336	1	y6	Y
sll0726	IYAESFK	I[+1]Y[+1]A[+1]E[+1]S[+1]F[+1]K[+2]	433.212	2	15.7817	587.275	1	y5	A
sll0726	IYAESFK	I[+1]Y[+1]A[+1]E[+1]S[+1]F[+1]K[+2]	433.212	2	15.7817	515.241	1	y4	E
sll0726	IYAESFK	I[+1]Y[+1]A[+1]E[+1]S[+1]F[+1]K[+2]	433.212	2	15.7817	385.201	1	y3	S
sll0745	LLATVFGIR	LLATVFGIR	495.311	2	17.7643	876.53	1	y8	L
sll0745	LLATVFGIR	LLATVFGIR	495.311	2	17.7643	345.224	1	y3	G
sll0745	LLATVFGIR	LLATVFGIR	495.311	2	17.7643	288.203	1	y2	I
sll0745	LLATVFGIR	L[+1]L[+1]A[+1]T[+1]V[+1]F[+1]G[+1]I[+1]R[+4]	501.293	2	17.7643	887.498	1	y8	L
sll0745	LLATVFGIR	L[+1]L[+1]A[+1]T[+1]V[+1]F[+1]G[+1]I[+1]R[+4]	501.293	2	17.7643	351.207	1	y3	G
sll0745	LLATVFGIR	L[+1]L[+1]A[+1]T[+1]V[+1]F[+1]G[+1]I[+1]R[+4]	501.293	2	17.7643	293.188	1	y2	I
sll0807	NIVVAPSILSADFSR	NIVVAPSILSADFSR	794.938	2	26.7531	1361.74	1	y13	V
sll0807	NIVVAPSILSADFSR	NIVVAPSILSADFSR	794.938	2	26.7531	1262.67	1	y12	V
sll0807	NIVVAPSILSADFSR	NIVVAPSILSADFSR	794.938	2	26.7531	1163.61	1	y11	A
sll0807	NIVVAPSILSADFSR	NIVVAPSILSADFSR	794.938	2	26.7531	1092.57	1	y10	P
sll0807	NIVVAPSILSADFSR	N[+2]I[+1]V[+1]V[+1]A[+1]P[+1]S[+1]I[+1]L[+1]S[+1]A[+1]D[+1]F[+1]S[+1]R[+4]	804.41	2	26.7531	1377.69	1	y13	V
sll0807	NIVVAPSILSADFSR	N[+2]I[+1]V[+1]V[+1]A[+1]P[+1]S[+1]I[+1]L[+1]S[+1]A[+1]D[+1]F[+1]S[+1]R[+4]	804.41	2	26.7531	1277.63	1	y12	V
sll0807	NIVVAPSILSADFSR	N[+2]I[+1]V[+1]V[+1]A[+1]P[+1]S[+1]I[+1]L[+1]S[+1]A[+1]D[+1]F[+1]S[+1]R[+4]	804.41	2	26.7531	1177.56	1	y11	A
sll0807	NIVVAPSILSADFSR	N[+2]I[+1]V[+1]V[+1]A[+1]P[+1]S[+1]I[+1]L[+1]S[+1]A[+1]D[+1]F[+1]S[+1]R[+4]	804.41	2	26.7531	1105.53	1	y10	P
sll0807	RPEPQLATV	RPEPQLATV	505.785	2	18.0786	628.366	1	y6	P
sll0807	RPEPQLATV	RPEPQLATV	505.785	2	18.0786	290.171	1	y3	A
sll0807	RPEPQLATV	RPEPQLATV	505.785	2	18.0786	219.134	1	y2	T
sll0807	RPEPQLATV	RPEPQLATV	505.785	2	18.0786	254.161	1	b2	P
sll0807	RPEPQLATV	RPEPQLATV	505.785	2	18.0786	721.399	1	b6	L
sll0807	RPEPQLATV	RPEPQLATV	505.785	2	18.0786	792.436	1	b7	A
sll0807	RPEPQLATV	RPEPQLATV	505.785	2	18.0786	893.484	1	b8	T
sll0807	RPEPQLATV	R[+4]P[+1]E[+1]P[+1]Q[+2]L[+1]A[+1]T[+1]V[+1]	512.266	2	18.0786	635.346	1	y6	P
sll0807	RPEPQLATV	R[+4]P[+1]E[+1]P[+1]Q[+2]L[+1]A[+1]T[+1]V[+1]	512.266	2	18.0786	293.162	1	y3	A
sll0807	RPEPQLATV	R[+4]P[+1]E[+1]P[+1]Q[+2]L[+1]A[+1]T[+1]V[+1]	512.266	2	18.0786	221.128	1	y2	T
sll0807	RPEPQLATV	R[+4]P[+1]E[+1]P[+1]Q[+2]L[+1]A[+1]T[+1]V[+1]	512.266	2	18.0786	259.146	1	b2	P
sll0807	RPEPQLATV	R[+4]P[+1]E[+1]P[+1]Q[+2]L[+1]A[+1]T[+1]V[+1]	512.266	2	18.0786	731.369	1	b6	L
sll0807	RPEPQLATV	R[+4]P[+1]E[+1]P[+1]Q[+2]L[+1]A[+1]T[+1]V[+1]	512.266	2	18.0786	803.404	1	b7	A
sll0807	RPEPQLATV	R[+4]P[+1]E[+1]P[+1]Q[+2]L[+1]A[+1]T[+1]V[+1]	512.266	2	18.0786	905.448	1	b8	T
sll0807	YVEDFAK	YVEDFAK	436.213	2	15.9914	708.356	1	y6	V
sll0807	YVEDFAK	YVEDFAK	436.213	2	15.9914	609.288	1	y5	E
sll0807	YVEDFAK	YVEDFAK	436.213	2	15.9914	480.245	1	y4	D
sll0807	YVEDFAK	YVEDFAK	436.213	2	15.9914	365.218	1	y3	F
sll0807	YVEDFAK	YVEDFAK	436.213	2	15.9914	263.139	1	b2	V
sll0807	YVEDFAK	YVEDFAK	436.213	2	15.9914	392.182	1	b3	E
sll0807	YVEDFAK	YVEDFAK	436.213	2	15.9914	507.209	1	b4	D
sll0807	YVEDFAK	Y[+1]V[+1]E[+1]D[+1]F[+1]A[+1]K[+2]	440.202	2	15.9914	715.336	1	y6	V
sll0807	YVEDFAK	Y[+1]V[+1]E[+1]D[+1]F[+1]A[+1]K[+2]	440.202	2	15.9914	615.27	1	y5	E
sll0807	YVEDFAK	Y[+1]V[+1]E[+1]D[+1]F[+1]A[+1]K[+2]	440.202	2	15.9914	485.23	1	y4	D
sll0807	YVEDFAK	Y[+1]V[+1]E[+1]D[+1]F[+1]A[+1]K[+2]	440.202	2	15.9914	369.206	1	y3	F
sll0807	YVEDFAK	Y[+1]V[+1]E[+1]D[+1]F[+1]A[+1]K[+2]	440.202	2	15.9914	265.133	1	b2	V
sll0807	YVEDFAK	Y[+1]V[+1]E[+1]D[+1]F[+1]A[+1]K[+2]	440.202	2	15.9914	395.173	1	b3	E
sll0807	YVEDFAK	Y[+1]V[+1]E[+1]D[+1]F[+1]A[+1]K[+2]	440.202	2	15.9914	511.197	1	b4	D
sll0819	MLGGFLWPLAAVGEYTSGK	MLGGFLWPLAAVGEYTSGK	999.014	2	32.8754	1378.7	1	y13	W
sll0819	MLGGFLWPLAAVGEYTSGK	MLGGFLWPLAAVGEYTSGK	999.014	2	32.8754	1192.62	1	y12	P
sll0819	MLGGFLWPLAAVGEYTSGK	MLGGFLWPLAAVGEYTSGK	999.014	2	32.8754	911.447	1	y9	A
sll0819	MLGGFLWPLAAVGEYTSGK	MLGGFLWPLAAVGEYTSGK	999.014	2	32.8754	741.341	1	y7	G
sll0819	MLGGFLWPLAAVGEYTSGK	M[+1]L[+1]G[+1]G[+1]F[+1]L[+1]W[+2]P[+1]L[+1]A[+1]A[+1]V[+1]G[+1]E[+1]Y[+1]T[+1]S[+1]G[+1]K[+2]	1009.48	2	32.8754	1393.66	1	y13	W
sll0819	MLGGFLWPLAAVGEYTSGK	M[+1]L[+1]G[+1]G[+1]F[+1]L[+1]W[+2]P[+1]L[+1]A[+1]A[+1]V[+1]G[+1]E[+1]Y[+1]T[+1]S[+1]G[+1]K[+2]	1009.48	2	32.8754	1205.58	1	y12	P
sll0819	MLGGFLWPLAAVGEYTSGK	M[+1]L[+1]G[+1]G[+1]F[+1]L[+1]W[+2]P[+1]L[+1]A[+1]A[+1]V[+1]G[+1]E[+1]Y[+1]T[+1]S[+1]G[+1]K[+2]	1009.48	2	32.8754	921.417	1	y9	A
sll0819	MLGGFLWPLAAVGEYTSGK	M[+1]L[+1]G[+1]G[+1]F[+1]L[+1]W[+2]P[+1]L[+1]A[+1]A[+1]V[+1]G[+1]E[+1]Y[+1]T[+1]S[+1]G[+1]K[+2]	1009.48	2	32.8754	749.318	1	y7	G
sll0819	NFLNTTNDPNSGK	NFLNTTNDPNSGK	711.336	2	24.2451	1160.55	1	y11	L
sll0819	NFLNTTNDPNSGK	NFLNTTNDPNSGK	711.336	2	24.2451	1047.47	1	y10	N
sll0819	NFLNTTNDPNSGK	NFLNTTNDPNSGK	711.336	2	24.2451	832.38	1	y8	T
sll0819	NFLNTTNDPNSGK	NFLNTTNDPNSGK	711.336	2	24.2451	502.262	1	y5	P
sll0819	NFLNTTNDPNSGK	N[+2]F[+1]L[+1]N[+2]T[+1]T[+1]N[+2]D[+1]P[+1]N[+2]S[+1]G[+1]K[+2]	720.31	2	24.2451	1175.51	1	y11	L
sll0819	NFLNTTNDPNSGK	N[+2]F[+1]L[+1]N[+2]T[+1]T[+1]N[+2]D[+1]P[+1]N[+2]S[+1]G[+1]K[+2]	720.31	2	24.2451	1061.43	1	y10	N
sll0819	NFLNTTNDPNSGK	N[+2]F[+1]L[+1]N[+2]T[+1]T[+1]N[+2]D[+1]P[+1]N[+2]S[+1]G[+1]K[+2]	720.31	2	24.2451	843.347	1	y8	T
sll0819	NFLNTTNDPNSGK	N[+2]F[+1]L[+1]N[+2]T[+1]T[+1]N[+2]D[+1]P[+1]N[+2]S[+1]G[+1]K[+2]	720.31	2	24.2451	509.241	1	y5	P
sll0819	DSEIPTSPR	DSEIPTSPR	501.249	2	17.9425	670.388	1	y6	I
sll0819	DSEIPTSPR	DSEIPTSPR	501.249	2	17.9425	557.304	1	y5	P
sll0819	DSEIPTSPR	DSEIPTSPR	501.249	2	17.9425	460.251	1	y4	T
sll0819	DSEIPTSPR	D[+1]S[+1]E[+1]I[+1]P[+1]T[+1]S[+1]P[+1]R[+4]	507.231	2	17.9425	679.362	1	y6	I
sll0819	DSEIPTSPR	D[+1]S[+1]E[+1]I[+1]P[+1]T[+1]S[+1]P[+1]R[+4]	507.231	2	17.9425	565.28	1	y5	P
sll0819	DSEIPTSPR	D[+1]S[+1]E[+1]I[+1]P[+1]T[+1]S[+1]P[+1]R[+4]	507.231	2	17.9425	467.231	1	y4	T
sll0849	NILLNEGMR	NILLNEGMR	530.284	2	18.8135	832.435	1	y7	L
sll0849	NILLNEGMR	NILLNEGMR	530.284	2	18.8135	719.35	1	y6	L
sll0849	NILLNEGMR	NILLNEGMR	530.284	2	18.8135	606.266	1	y5	N
sll0849	NILLNEGMR	N[+2]I[+1]L[+1]L[+1]N[+2]E[+1]G[+1]M[+1]R[+4]	537.264	2	18.8135	843.402	1	y7	L
sll0849	NILLNEGMR	N[+2]I[+1]L[+1]L[+1]N[+2]E[+1]G[+1]M[+1]R[+4]	537.264	2	18.8135	729.321	1	y6	L
sll0849	NILLNEGMR	N[+2]I[+1]L[+1]L[+1]N[+2]E[+1]G[+1]M[+1]R[+4]	537.264	2	18.8135	615.24	1	y5	N
sll0851	GPEVLEEYSSFFGYDWK	GPEVLEEYSSFFGYDWK	1026.96	2	33.7139	1136.5	1	y9	S
sll0851	GPEVLEEYSSFFGYDWK	GPEVLEEYSSFFGYDWK	1026.96	2	33.7139	1049.47	1	y8	S
sll0851	GPEVLEEYSSFFGYDWK	GPEVLEEYSSFFGYDWK	1026.96	2	33.7139	611.282	1	y4	Y
sll0851	GPEVLEEYSSFFGYDWK	GPEVLEEYSSFFGYDWK	1026.96	2	33.7139	333.192	1	y2	W
sll0851	GPEVLEEYSSFFGYDWK	G[+1]P[+1]E[+1]V[+1]L[+1]E[+1]E[+1]Y[+1]S[+1]S[+1]F[+1]F[+1]G[+1]Y[+1]D[+1]W[+2]K[+2]	1036.44	2	33.7139	1147.47	1	y9	S
sll0851	GPEVLEEYSSFFGYDWK	G[+1]P[+1]E[+1]V[+1]L[+1]E[+1]E[+1]Y[+1]S[+1]S[+1]F[+1]F[+1]G[+1]Y[+1]D[+1]W[+2]K[+2]	1036.44	2	33.7139	1059.44	1	y8	S
sll0851	GPEVLEEYSSFFGYDWK	G[+1]P[+1]E[+1]V[+1]L[+1]E[+1]E[+1]Y[+1]S[+1]S[+1]F[+1]F[+1]G[+1]Y[+1]D[+1]W[+2]K[+2]	1036.44	2	33.7139	617.265	1	y4	Y
sll0851	GPEVLEEYSSFFGYDWK	G[+1]P[+1]E[+1]V[+1]L[+1]E[+1]E[+1]Y[+1]S[+1]S[+1]F[+1]F[+1]G[+1]Y[+1]D[+1]W[+2]K[+2]	1036.44	2	33.7139	337.18	1	y2	W
sll0851	LGANIASAQGPTGLGK	LGANIASAQGPTGLGK	727.902	2	24.7421	986.527	1	y11	A
sll0851	LGANIASAQGPTGLGK	LGANIASAQGPTGLGK	727.902	2	24.7421	915.489	1	y10	S
sll0851	LGANIASAQGPTGLGK	LGANIASAQGPTGLGK	727.902	2	24.7421	629.362	1	y7	G
sll0851	LGANIASAQGPTGLGK	LGANIASAQGPTGLGK	727.902	2	24.7421	204.134	1	y2	G
sll0851	LGANIASAQGPTGLGK	L[+1]G[+1]A[+1]N[+2]I[+1]A[+1]S[+1]A[+1]Q[+2]G[+1]P[+1]T[+1]G[+1]L[+1]G[+1]K[+2]	737.374	2	24.7421	999.488	1	y11	A
sll0851	LGANIASAQGPTGLGK	L[+1]G[+1]A[+1]N[+2]I[+1]A[+1]S[+1]A[+1]Q[+2]G[+1]P[+1]T[+1]G[+1]L[+1]G[+1]K[+2]	737.374	2	24.7421	927.454	1	y10	S
sll0851	LGANIASAQGPTGLGK	L[+1]G[+1]A[+1]N[+2]I[+1]A[+1]S[+1]A[+1]Q[+2]G[+1]P[+1]T[+1]G[+1]L[+1]G[+1]K[+2]	737.374	2	24.7421	637.338	1	y7	G
sll0851	LGANIASAQGPTGLGK	L[+1]G[+1]A[+1]N[+2]I[+1]A[+1]S[+1]A[+1]Q[+2]G[+1]P[+1]T[+1]G[+1]L[+1]G[+1]K[+2]	737.374	2	24.7421	207.125	1	y2	G
sll0928	IAETLAENEK	IAETLAENEK	559.29	2	19.6837	1004.49	1	y9	A
sll0928	IAETLAENEK	IAETLAENEK	559.29	2	19.6837	933.452	1	y8	E
sll0928	IAETLAENEK	IAETLAENEK	559.29	2	19.6837	804.41	1	y7	T
sll0928	IAETLAENEK	IAETLAENEK	559.29	2	19.6837	590.278	1	y5	A
sll0928	IAETLAENEK	I[+1]A[+1]E[+1]T[+1]L[+1]A[+1]E[+1]N[+2]E[+1]K[+2]	565.273	2	19.6837	1015.46	1	y9	A
sll0928	IAETLAENEK	I[+1]A[+1]E[+1]T[+1]L[+1]A[+1]E[+1]N[+2]E[+1]K[+2]	565.273	2	19.6837	943.423	1	y8	E
sll0928	IAETLAENEK	I[+1]A[+1]E[+1]T[+1]L[+1]A[+1]E[+1]N[+2]E[+1]K[+2]	565.273	2	19.6837	813.383	1	y7	T
sll0928	IAETLAENEK	I[+1]A[+1]E[+1]T[+1]L[+1]A[+1]E[+1]N[+2]E[+1]K[+2]	565.273	2	19.6837	597.257	1	y5	A
sll0928	LVTYGVLAGNK	LVTYGVLAGNK	567.83	2	19.9399	922.499	1	y9	T
sll0928	LVTYGVLAGNK	LVTYGVLAGNK	567.83	2	19.9399	821.452	1	y8	Y
sll0928	LVTYGVLAGNK	LVTYGVLAGNK	567.83	2	19.9399	658.388	1	y7	G
sll0928	LVTYGVLAGNK	LVTYGVLAGNK	567.83	2	19.9399	389.214	1	y4	A
sll0928	LVTYGVLAGNK	L[+1]V[+1]T[+1]Y[+1]G[+1]V[+1]L[+1]A[+1]G[+1]N[+2]K[+2]	574.31	2	19.9399	933.467	1	y9	T
sll0928	LVTYGVLAGNK	L[+1]V[+1]T[+1]Y[+1]G[+1]V[+1]L[+1]A[+1]G[+1]N[+2]K[+2]	574.31	2	19.9399	831.422	1	y8	Y
sll0928	LVTYGVLAGNK	L[+1]V[+1]T[+1]Y[+1]G[+1]V[+1]L[+1]A[+1]G[+1]N[+2]K[+2]	574.31	2	19.9399	667.362	1	y7	G
sll0928	LVTYGVLAGNK	L[+1]V[+1]T[+1]Y[+1]G[+1]V[+1]L[+1]A[+1]G[+1]N[+2]K[+2]	574.31	2	19.9399	395.197	1	y4	A
sll0928	EPIETTGLIGVK	EPIETTGLIGVK	628.858	2	21.7708	917.53	1	y9	E
sll0928	EPIETTGLIGVK	EPIETTGLIGVK	628.858	2	21.7708	788.488	1	y8	T
sll0928	EPIETTGLIGVK	EPIETTGLIGVK	628.858	2	21.7708	687.44	1	y7	T
sll0928	EPIETTGLIGVK	EPIETTGLIGVK	628.858	2	21.7708	303.203	1	y3	G
sll0928	EPIETTGLIGVK	E[+1]P[+1]I[+1]E[+1]T[+1]T[+1]G[+1]L[+1]I[+1]G[+1]V[+1]K[+2]	635.339	2	21.7708	927.501	1	y9	E
sll0928	EPIETTGLIGVK	E[+1]P[+1]I[+1]E[+1]T[+1]T[+1]G[+1]L[+1]I[+1]G[+1]V[+1]K[+2]	635.339	2	21.7708	797.461	1	y8	T
sll0928	EPIETTGLIGVK	E[+1]P[+1]I[+1]E[+1]T[+1]T[+1]G[+1]L[+1]I[+1]G[+1]V[+1]K[+2]	635.339	2	21.7708	695.416	1	y7	T
sll0928	EPIETTGLIGVK	E[+1]P[+1]I[+1]E[+1]T[+1]T[+1]G[+1]L[+1]I[+1]G[+1]V[+1]K[+2]	635.339	2	21.7708	307.191	1	y3	G
sll0945	IAELTASYR	IAELTASYR	512.277	2	18.2733	910.463	1	y8	A
sll0945	IAELTASYR	IAELTASYR	512.277	2	18.2733	597.299	1	y5	T
sll0945	IAELTASYR	IAELTASYR	512.277	2	18.2733	496.251	1	y4	A
sll0945	IAELTASYR	IAELTASYR	512.277	2	18.2733	425.214	1	y3	S
sll0945	IAELTASYR	I[+1]A[+1]E[+1]L[+1]T[+1]A[+1]S[+1]Y[+1]R[+4]	518.259	2	18.2733	921.43	1	y8	A
sll0945	IAELTASYR	I[+1]A[+1]E[+1]L[+1]T[+1]A[+1]S[+1]Y[+1]R[+4]	518.259	2	18.2733	605.275	1	y5	T
sll0945	IAELTASYR	I[+1]A[+1]E[+1]L[+1]T[+1]A[+1]S[+1]Y[+1]R[+4]	518.259	2	18.2733	503.231	1	y4	A
sll0945	IAELTASYR	I[+1]A[+1]E[+1]L[+1]T[+1]A[+1]S[+1]Y[+1]R[+4]	518.259	2	18.2733	431.197	1	y3	S
sll1023	HPDLINWR	HPDLINWR	525.778	2	18.6783	588.325	1	y4	I
sll1023	HPDLINWR	HPDLINWR	525.778	2	18.6783	475.241	1	y3	N
sll1023	HPDLINWR	HPDLINWR	525.778	2	18.6783	361.198	1	y2	W
sll1023	HPDLINWR	HPDLINWR	525.778	2	18.6783	175.119	1	y1	R
sll1023	HPDLINWR	H[+3]P[+1]D[+1]L[+1]I[+1]N[+2]W[+2]R[+4]	533.255	2	18.6783	597.299	1	y4	I
sll1023	HPDLINWR	H[+3]P[+1]D[+1]L[+1]I[+1]N[+2]W[+2]R[+4]	533.255	2	18.6783	483.217	1	y3	N
sll1023	HPDLINWR	H[+3]P[+1]D[+1]L[+1]I[+1]N[+2]W[+2]R[+4]	533.255	2	18.6783	367.18	1	y2	W
sll1023	HPDLINWR	H[+3]P[+1]D[+1]L[+1]I[+1]N[+2]W[+2]R[+4]	533.255	2	18.6783	179.107	1	y1	R
sll1070	VTTIIGYGAPNK	VTTIIGYGAPNK	617.346	2	21.4254	1033.57	1	y10	T
sll1070	VTTIIGYGAPNK	VTTIIGYGAPNK	617.346	2	21.4254	819.436	1	y8	I
sll1070	VTTIIGYGAPNK	VTTIIGYGAPNK	617.346	2	21.4254	706.352	1	y7	G
sll1070	VTTIIGYGAPNK	VTTIIGYGAPNK	617.346	2	21.4254	358.208	1	y3	P
sll1070	VTTIIGYGAPNK	V[+1]T[+1]T[+1]I[+1]I[+1]G[+1]Y[+1]G[+1]A[+1]P[+1]N[+2]K[+2]	624.325	2	21.4254	1045.53	1	y10	T
sll1070	VTTIIGYGAPNK	V[+1]T[+1]T[+1]I[+1]I[+1]G[+1]Y[+1]G[+1]A[+1]P[+1]N[+2]K[+2]	624.325	2	21.4254	829.406	1	y8	I
sll1070	VTTIIGYGAPNK	V[+1]T[+1]T[+1]I[+1]I[+1]G[+1]Y[+1]G[+1]A[+1]P[+1]N[+2]K[+2]	624.325	2	21.4254	715.325	1	y7	G
sll1070	VTTIIGYGAPNK	V[+1]T[+1]T[+1]I[+1]I[+1]G[+1]Y[+1]G[+1]A[+1]P[+1]N[+2]K[+2]	624.325	2	21.4254	363.194	1	y3	P
sll1070	ENAPTLLSLTR	ENAPTLLSLTR	607.841	2	21.1402	971.588	1	y9	A
sll1070	ENAPTLLSLTR	ENAPTLLSLTR	607.841	2	21.1402	900.551	1	y8	P
sll1070	ENAPTLLSLTR	ENAPTLLSLTR	607.841	2	21.1402	702.451	1	y6	L
sll1070	ENAPTLLSLTR	ENAPTLLSLTR	607.841	2	21.1402	476.283	1	y4	S
sll1070	ENAPTLLSLTR	E[+1]N[+2]A[+1]P[+1]T[+1]L[+1]L[+1]S[+1]L[+1]T[+1]R[+4]	615.318	2	21.1402	983.553	1	y9	A
sll1070	ENAPTLLSLTR	E[+1]N[+2]A[+1]P[+1]T[+1]L[+1]L[+1]S[+1]L[+1]T[+1]R[+4]	615.318	2	21.1402	911.519	1	y8	P
sll1070	ENAPTLLSLTR	E[+1]N[+2]A[+1]P[+1]T[+1]L[+1]L[+1]S[+1]L[+1]T[+1]R[+4]	615.318	2	21.1402	711.424	1	y6	L
sll1070	ENAPTLLSLTR	E[+1]N[+2]A[+1]P[+1]T[+1]L[+1]L[+1]S[+1]L[+1]T[+1]R[+4]	615.318	2	21.1402	483.262	1	y4	S
sll1070	FLAVDAIEK	FLAVDAIEK	503.284	2	18.0035	858.493	1	y8	L
sll1070	FLAVDAIEK	FLAVDAIEK	503.284	2	18.0035	745.409	1	y7	A
sll1070	FLAVDAIEK	FLAVDAIEK	503.284	2	18.0035	674.372	1	y6	V
sll1070	FLAVDAIEK	FLAVDAIEK	503.284	2	18.0035	575.304	1	y5	D
sll1070	FLAVDAIEK	F[+1]L[+1]A[+1]V[+1]D[+1]A[+1]I[+1]E[+1]K[+2]	508.27	2	18.0035	867.466	1	y8	L
sll1070	FLAVDAIEK	F[+1]L[+1]A[+1]V[+1]D[+1]A[+1]I[+1]E[+1]K[+2]	508.27	2	18.0035	753.385	1	y7	A
sll1070	FLAVDAIEK	F[+1]L[+1]A[+1]V[+1]D[+1]A[+1]I[+1]E[+1]K[+2]	508.27	2	18.0035	681.351	1	y6	V
sll1070	FLAVDAIEK	F[+1]L[+1]A[+1]V[+1]D[+1]A[+1]I[+1]E[+1]K[+2]	508.27	2	18.0035	581.286	1	y5	D
sll1182	DLPTYATQVSGNNILVK	DLPTYATQVSGNNILVK	611.663	3	25.5242	700.435	1	y6	N
sll1182	DLPTYATQVSGNNILVK	DLPTYATQVSGNNILVK	611.663	3	25.5242	359.265	1	y3	L
sll1182	DLPTYATQVSGNNILVK	DLPTYATQVSGNNILVK	611.663	3	25.5242	147.113	1	y1	K
sll1182	DLPTYATQVSGNNILVK	D[+1]L[+1]P[+1]T[+1]Y[+1]A[+1]T[+1]Q[+2]V[+1]S[+1]G[+1]N[+2]N[+2]I[+1]L[+1]V[+1]K[+2]	618.643	3	25.5242	709.409	1	y6	N
sll1182	DLPTYATQVSGNNILVK	D[+1]L[+1]P[+1]T[+1]Y[+1]A[+1]T[+1]Q[+2]V[+1]S[+1]G[+1]N[+2]N[+2]I[+1]L[+1]V[+1]K[+2]	618.643	3	25.5242	363.253	1	y3	L
sll1182	DLPTYATQVSGNNILVK	D[+1]L[+1]P[+1]T[+1]Y[+1]A[+1]T[+1]Q[+2]V[+1]S[+1]G[+1]N[+2]N[+2]I[+1]L[+1]V[+1]K[+2]	618.643	3	25.5242	149.107	1	y1	K
sll1275	GVGIGQGAVSGR	GVGIGQGAVSGR	529.291	2	18.7837	901.485	1	y10	G
sll1275	GVGIGQGAVSGR	GVGIGQGAVSGR	529.291	2	18.7837	731.379	1	y8	G
sll1275	GVGIGQGAVSGR	GVGIGQGAVSGR	529.291	2	18.7837	674.358	1	y7	Q
sll1275	GVGIGQGAVSGR	GVGIGQGAVSGR	529.291	2	18.7837	546.299	1	y6	G
sll1275	GVGIGQGAVSGR	G[+1]V[+1]G[+1]I[+1]G[+1]Q[+2]G[+1]A[+1]V[+1]S[+1]G[+1]R[+4]	537.267	2	18.7837	915.443	1	y10	G
sll1275	GVGIGQGAVSGR	G[+1]V[+1]G[+1]I[+1]G[+1]Q[+2]G[+1]A[+1]V[+1]S[+1]G[+1]R[+4]	537.267	2	18.7837	743.344	1	y8	G
sll1275	GVGIGQGAVSGR	G[+1]V[+1]G[+1]I[+1]G[+1]Q[+2]G[+1]A[+1]V[+1]S[+1]G[+1]R[+4]	537.267	2	18.7837	685.325	1	y7	Q
sll1275	GVGIGQGAVSGR	G[+1]V[+1]G[+1]I[+1]G[+1]Q[+2]G[+1]A[+1]V[+1]S[+1]G[+1]R[+4]	537.267	2	18.7837	555.273	1	y6	G
sll1275	TPILAVTPHVDVSR	TPILAVTPHVDVSR	752.928	2	25.4928	1193.66	1	y11	L
sll1275	TPILAVTPHVDVSR	TPILAVTPHVDVSR	752.928	2	25.4928	1080.58	1	y10	A
sll1275	TPILAVTPHVDVSR	TPILAVTPHVDVSR	752.928	2	25.4928	1009.54	1	y9	V
sll1275	TPILAVTPHVDVSR	TPILAVTPHVDVSR	752.928	2	25.4928	809.426	1	y7	P
sll1275	TPILAVTPHVDVSR	T[+1]P[+1]I[+1]L[+1]A[+1]V[+1]T[+1]P[+1]H[+3]V[+1]D[+1]V[+1]S[+1]R[+4]	762.4	2	25.4928	1209.62	1	y11	L
sll1275	TPILAVTPHVDVSR	T[+1]P[+1]I[+1]L[+1]A[+1]V[+1]T[+1]P[+1]H[+3]V[+1]D[+1]V[+1]S[+1]R[+4]	762.4	2	25.4928	1095.54	1	y10	A
sll1275	TPILAVTPHVDVSR	T[+1]P[+1]I[+1]L[+1]A[+1]V[+1]T[+1]P[+1]H[+3]V[+1]D[+1]V[+1]S[+1]R[+4]	762.4	2	25.4928	1023.5	1	y9	V
sll1275	TPILAVTPHVDVSR	T[+1]P[+1]I[+1]L[+1]A[+1]V[+1]T[+1]P[+1]H[+3]V[+1]D[+1]V[+1]S[+1]R[+4]	762.4	2	25.4928	821.391	1	y7	P
sll1275	IVATIGPATQSK	IVATIGPATQSK	593.346	2	20.7054	973.531	1	y10	A
sll1275	IVATIGPATQSK	IVATIGPATQSK	593.346	2	20.7054	801.446	1	y8	I
sll1275	IVATIGPATQSK	IVATIGPATQSK	593.346	2	20.7054	688.362	1	y7	G
sll1275	IVATIGPATQSK	IVATIGPATQSK	593.346	2	20.7054	631.341	1	y6	P
sll1275	IVATIGPATQSK	I[+1]V[+1]A[+1]T[+1]I[+1]G[+1]P[+1]A[+1]T[+1]Q[+2]S[+1]K[+2]	600.325	2	20.7054	985.496	1	y10	A
sll1275	IVATIGPATQSK	I[+1]V[+1]A[+1]T[+1]I[+1]G[+1]P[+1]A[+1]T[+1]Q[+2]S[+1]K[+2]	600.325	2	20.7054	811.417	1	y8	I
sll1275	IVATIGPATQSK	I[+1]V[+1]A[+1]T[+1]I[+1]G[+1]P[+1]A[+1]T[+1]Q[+2]S[+1]K[+2]	600.325	2	20.7054	697.336	1	y7	G
sll1275	IVATIGPATQSK	I[+1]V[+1]A[+1]T[+1]I[+1]G[+1]P[+1]A[+1]T[+1]Q[+2]S[+1]K[+2]	600.325	2	20.7054	639.317	1	y6	P
sll1316	DALGNDVK	DALGNDVK	416.214	2	15.3914	716.394	1	y7	A
sll1316	DALGNDVK	DALGNDVK	416.214	2	15.3914	361.208	1	y3	D
sll1316	DALGNDVK	DALGNDVK	416.214	2	15.3914	246.181	1	y2	V
sll1316	DALGNDVK	DALGNDVK	416.214	2	15.3914	147.113	1	y1	K
sll1316	DALGNDVK	D[+1]A[+1]L[+1]G[+1]N[+2]D[+1]V[+1]K[+2]	421.199	2	15.3914	725.367	1	y7	A
sll1316	DALGNDVK	D[+1]A[+1]L[+1]G[+1]N[+2]D[+1]V[+1]K[+2]	421.199	2	15.3914	365.196	1	y3	D
sll1316	DALGNDVK	D[+1]A[+1]L[+1]G[+1]N[+2]D[+1]V[+1]K[+2]	421.199	2	15.3914	249.172	1	y2	V
sll1316	DALGNDVK	D[+1]A[+1]L[+1]G[+1]N[+2]D[+1]V[+1]K[+2]	421.199	2	15.3914	149.107	1	y1	K
sll1317	GQIYPTGLLSNNNAFK	GQIYPTGLLSNNNAFK	868.952	2	28.9736	1077.57	1	y10	G
sll1317	GQIYPTGLLSNNNAFK	GQIYPTGLLSNNNAFK	868.952	2	28.9736	1020.55	1	y9	L
sll1317	GQIYPTGLLSNNNAFK	GQIYPTGLLSNNNAFK	868.952	2	28.9736	147.113	1	y1	K
sll1317	GQIYPTGLLSNNNAFK	G[+1]Q[+2]I[+1]Y[+1]P[+1]T[+1]G[+1]L[+1]L[+1]S[+1]N[+2]N[+2]N[+2]A[+1]F[+1]K[+2]	879.421	2	28.9736	1091.53	1	y10	G
sll1317	GQIYPTGLLSNNNAFK	G[+1]Q[+2]I[+1]Y[+1]P[+1]T[+1]G[+1]L[+1]L[+1]S[+1]N[+2]N[+2]N[+2]A[+1]F[+1]K[+2]	879.421	2	28.9736	1033.51	1	y9	L
sll1317	GQIYPTGLLSNNNAFK	G[+1]Q[+2]I[+1]Y[+1]P[+1]T[+1]G[+1]L[+1]L[+1]S[+1]N[+2]N[+2]N[+2]A[+1]F[+1]K[+2]	879.421	2	28.9736	149.107	1	y1	K
sll1317	AAEVEIPQAVLPDTVFEAVVK	AAEVEIPQAVLPDTVFEAVVK	1113.11	2	36.2982	1387.78	1	y13	A
sll1317	AAEVEIPQAVLPDTVFEAVVK	AAEVEIPQAVLPDTVFEAVVK	1113.11	2	36.2982	1316.75	1	y12	V
sll1317	AAEVEIPQAVLPDTVFEAVVK	AAEVEIPQAVLPDTVFEAVVK	1113.11	2	36.2982	1217.68	1	y11	L
sll1317	AAEVEIPQAVLPDTVFEAVVK	AAEVEIPQAVLPDTVFEAVVK	1113.11	2	36.2982	1104.59	1	y10	P
sll1317	AAEVEIPQAVLPDTVFEAVVK	A[+1]A[+1]E[+1]V[+1]E[+1]I[+1]P[+1]Q[+2]A[+1]V[+1]L[+1]P[+1]D[+1]T[+1]V[+1]F[+1]E[+1]A[+1]V[+1]V[+1]K[+2]	1124.57	2	36.2982	1401.74	1	y13	A
sll1317	AAEVEIPQAVLPDTVFEAVVK	A[+1]A[+1]E[+1]V[+1]E[+1]I[+1]P[+1]Q[+2]A[+1]V[+1]L[+1]P[+1]D[+1]T[+1]V[+1]F[+1]E[+1]A[+1]V[+1]V[+1]K[+2]	1124.57	2	36.2982	1329.71	1	y12	V
sll1317	AAEVEIPQAVLPDTVFEAVVK	A[+1]A[+1]E[+1]V[+1]E[+1]I[+1]P[+1]Q[+2]A[+1]V[+1]L[+1]P[+1]D[+1]T[+1]V[+1]F[+1]E[+1]A[+1]V[+1]V[+1]K[+2]	1124.57	2	36.2982	1229.64	1	y11	L
sll1317	AAEVEIPQAVLPDTVFEAVVK	A[+1]A[+1]E[+1]V[+1]E[+1]I[+1]P[+1]Q[+2]A[+1]V[+1]L[+1]P[+1]D[+1]T[+1]V[+1]F[+1]E[+1]A[+1]V[+1]V[+1]K[+2]	1124.57	2	36.2982	1115.56	1	y10	P
sll1317	DTEVVLQNPTR	DTEVVLQNPTR	424.558	3	18.4142	487.262	1	y4	N
sll1317	DTEVVLQNPTR	DTEVVLQNPTR	424.558	3	18.4142	373.219	1	y3	P
sll1317	DTEVVLQNPTR	DTEVVLQNPTR	424.558	3	18.4142	175.119	1	y1	R
sll1317	DTEVVLQNPTR	D[+1]T[+1]E[+1]V[+1]V[+1]L[+1]Q[+2]N[+2]P[+1]T[+1]R[+4]	429.875	3	18.4142	495.239	1	y4	N
sll1317	DTEVVLQNPTR	D[+1]T[+1]E[+1]V[+1]V[+1]L[+1]Q[+2]N[+2]P[+1]T[+1]R[+4]	429.875	3	18.4142	379.202	1	y3	P
sll1317	DTEVVLQNPTR	D[+1]T[+1]E[+1]V[+1]V[+1]L[+1]Q[+2]N[+2]P[+1]T[+1]R[+4]	429.875	3	18.4142	179.107	1	y1	R
sll1322	LHGQTFATSWFVILLLVIASLAATR	LHGQTFATSWFVILLLVIASLAATR	910.19	3	36.8682	618.357	1	y6	S
sll1322	LHGQTFATSWFVILLLVIASLAATR	LHGQTFATSWFVILLLVIASLAATR	910.19	3	36.8682	531.325	1	y5	L
sll1322	LHGQTFATSWFVILLLVIASLAATR	LHGQTFATSWFVILLLVIASLAATR	910.19	3	36.8682	418.241	1	y4	A
sll1322	LHGQTFATSWFVILLLVIASLAATR	LHGQTFATSWFVILLLVIASLAATR	910.19	3	36.8682	175.119	1	y1	R
sll1322	LHGQTFATSWFVILLLVIASLAATR	L[+1]H[+3]G[+1]Q[+2]T[+1]F[+1]A[+1]T[+1]S[+1]W[+2]F[+1]V[+1]I[+1]L[+1]L[+1]L[+1]V[+1]I[+1]A[+1]S[+1]L[+1]A[+1]A[+1]T[+1]R[+4]	920.825	3	36.8682	627.33	1	y6	S
sll1322	LHGQTFATSWFVILLLVIASLAATR	L[+1]H[+3]G[+1]Q[+2]T[+1]F[+1]A[+1]T[+1]S[+1]W[+2]F[+1]V[+1]I[+1]L[+1]L[+1]L[+1]V[+1]I[+1]A[+1]S[+1]L[+1]A[+1]A[+1]T[+1]R[+4]	920.825	3	36.8682	539.301	1	y5	L
sll1322	LHGQTFATSWFVILLLVIASLAATR	L[+1]H[+3]G[+1]Q[+2]T[+1]F[+1]A[+1]T[+1]S[+1]W[+2]F[+1]V[+1]I[+1]L[+1]L[+1]L[+1]V[+1]I[+1]A[+1]S[+1]L[+1]A[+1]A[+1]T[+1]R[+4]	920.825	3	36.8682	425.22	1	y4	A
sll1322	LHGQTFATSWFVILLLVIASLAATR	L[+1]H[+3]G[+1]Q[+2]T[+1]F[+1]A[+1]T[+1]S[+1]W[+2]F[+1]V[+1]I[+1]L[+1]L[+1]L[+1]V[+1]I[+1]A[+1]S[+1]L[+1]A[+1]A[+1]T[+1]R[+4]	920.825	3	36.8682	179.107	1	y1	R
sll1325	VGSQVFDSSLR	VGSQVFDSSLR	597.809	2	20.8393	823.431	1	y7	V
sll1325	VGSQVFDSSLR	VGSQVFDSSLR	597.809	2	20.8393	724.362	1	y6	F
sll1325	VGSQVFDSSLR	VGSQVFDSSLR	597.809	2	20.8393	577.294	1	y5	D
sll1325	VGSQVFDSSLR	VGSQVFDSSLR	597.809	2	20.8393	462.267	1	y4	S
sll1325	VGSQVFDSSLR	V[+1]G[+1]S[+1]Q[+2]V[+1]F[+1]D[+1]S[+1]S[+1]L[+1]R[+4]	605.287	2	20.8393	833.401	1	y7	V
sll1325	VGSQVFDSSLR	V[+1]G[+1]S[+1]Q[+2]V[+1]F[+1]D[+1]S[+1]S[+1]L[+1]R[+4]	605.287	2	20.8393	733.336	1	y6	F
sll1325	VGSQVFDSSLR	V[+1]G[+1]S[+1]Q[+2]V[+1]F[+1]D[+1]S[+1]S[+1]L[+1]R[+4]	605.287	2	20.8393	585.27	1	y5	D
sll1325	VGSQVFDSSLR	V[+1]G[+1]S[+1]Q[+2]V[+1]F[+1]D[+1]S[+1]S[+1]L[+1]R[+4]	605.287	2	20.8393	469.246	1	y4	S
sll1325	VDGDILGGIVIK	VDGDILGGIVIK	400.24	3	17.4901	699.476	1	y7	L
sll1325	VDGDILGGIVIK	VDGDILGGIVIK	400.24	3	17.4901	586.392	1	y6	G
sll1325	VDGDILGGIVIK	VDGDILGGIVIK	400.24	3	17.4901	472.349	1	y4	I
sll1325	VDGDILGGIVIK	V[+1]D[+1]G[+1]D[+1]I[+1]L[+1]G[+1]G[+1]I[+1]V[+1]I[+1]K[+2]	404.56	3	17.4901	707.453	1	y7	L
sll1325	VDGDILGGIVIK	V[+1]D[+1]G[+1]D[+1]I[+1]L[+1]G[+1]G[+1]I[+1]V[+1]I[+1]K[+2]	404.56	3	17.4901	593.372	1	y6	G
sll1325	VDGDILGGIVIK	V[+1]D[+1]G[+1]D[+1]I[+1]L[+1]G[+1]G[+1]I[+1]V[+1]I[+1]K[+2]	404.56	3	17.4901	477.335	1	y4	I
sll1326	YVEIINSSK	YVEIINSSK	526.785	2	18.7085	790.431	1	y7	E
sll1326	YVEIINSSK	YVEIINSSK	526.785	2	18.7085	661.388	1	y6	I
sll1326	YVEIINSSK	YVEIINSSK	526.785	2	18.7085	548.304	1	y5	I
sll1326	YVEIINSSK	YVEIINSSK	526.785	2	18.7085	234.145	1	y2	S
sll1326	YVEIINSSK	Y[+1]V[+1]E[+1]I[+1]I[+1]N[+2]S[+1]S[+1]K[+2]	532.268	2	18.7085	799.404	1	y7	E
sll1326	YVEIINSSK	Y[+1]V[+1]E[+1]I[+1]I[+1]N[+2]S[+1]S[+1]K[+2]	532.268	2	18.7085	669.364	1	y6	I
sll1326	YVEIINSSK	Y[+1]V[+1]E[+1]I[+1]I[+1]N[+2]S[+1]S[+1]K[+2]	532.268	2	18.7085	555.283	1	y5	I
sll1326	YVEIINSSK	Y[+1]V[+1]E[+1]I[+1]I[+1]N[+2]S[+1]S[+1]K[+2]	532.268	2	18.7085	237.136	1	y2	S
sll1326	LLESPAPGIIER	LLESPAPGIIER	647.872	2	22.3412	1068.57	1	y10	E
sll1326	LLESPAPGIIER	LLESPAPGIIER	647.872	2	22.3412	939.526	1	y9	S
sll1326	LLESPAPGIIER	LLESPAPGIIER	647.872	2	22.3412	852.494	1	y8	P
sll1326	LLESPAPGIIER	LLESPAPGIIER	647.872	2	22.3412	684.404	1	y6	P
sll1326	LLESPAPGIIER	L[+1]L[+1]E[+1]S[+1]P[+1]A[+1]P[+1]G[+1]I[+1]I[+1]E[+1]R[+4]	655.35	2	22.3412	1081.53	1	y10	E
sll1326	LLESPAPGIIER	L[+1]L[+1]E[+1]S[+1]P[+1]A[+1]P[+1]G[+1]I[+1]I[+1]E[+1]R[+4]	655.35	2	22.3412	951.49	1	y9	S
sll1326	LLESPAPGIIER	L[+1]L[+1]E[+1]S[+1]P[+1]A[+1]P[+1]G[+1]I[+1]I[+1]E[+1]R[+4]	655.35	2	22.3412	863.461	1	y8	P
sll1326	LLESPAPGIIER	L[+1]L[+1]E[+1]S[+1]P[+1]A[+1]P[+1]G[+1]I[+1]I[+1]E[+1]R[+4]	655.35	2	22.3412	693.377	1	y6	P
sll1326	ASTVAQIIDTLTEK	ASTVAQIIDTLTEK	745.409	2	25.2673	1131.63	1	y10	A
sll1326	ASTVAQIIDTLTEK	ASTVAQIIDTLTEK	745.409	2	25.2673	1060.59	1	y9	Q
sll1326	ASTVAQIIDTLTEK	ASTVAQIIDTLTEK	745.409	2	25.2673	819.446	1	y7	I
sll1326	ASTVAQIIDTLTEK	ASTVAQIIDTLTEK	745.409	2	25.2673	377.203	1	y3	T
sll1326	ASTVAQIIDTLTEK	A[+1]S[+1]T[+1]V[+1]A[+1]Q[+2]I[+1]I[+1]D[+1]T[+1]L[+1]T[+1]E[+1]K[+2]	753.385	2	25.2673	1143.59	1	y10	A
sll1326	ASTVAQIIDTLTEK	A[+1]S[+1]T[+1]V[+1]A[+1]Q[+2]I[+1]I[+1]D[+1]T[+1]L[+1]T[+1]E[+1]K[+2]	753.385	2	25.2673	1071.56	1	y9	Q
sll1326	ASTVAQIIDTLTEK	A[+1]S[+1]T[+1]V[+1]A[+1]Q[+2]I[+1]I[+1]D[+1]T[+1]L[+1]T[+1]E[+1]K[+2]	753.385	2	25.2673	827.422	1	y7	I
sll1326	ASTVAQIIDTLTEK	A[+1]S[+1]T[+1]V[+1]A[+1]Q[+2]I[+1]I[+1]D[+1]T[+1]L[+1]T[+1]E[+1]K[+2]	753.385	2	25.2673	381.191	1	y3	T
sll1327	QAAITQELLEVVAGANSL	QAAITQELLEVVAGANSL	913.997	2	30.3249	1085.62	1	y11	L
sll1327	QAAITQELLEVVAGANSL	QAAITQELLEVVAGANSL	913.997	2	30.3249	631.341	1	y7	V
sll1327	QAAITQELLEVVAGANSL	QAAITQELLEVVAGANSL	913.997	2	30.3249	532.273	1	y6	A
sll1327	QAAITQELLEVVAGANSL	QAAITQELLEVVAGANSL	913.997	2	30.3249	461.235	1	y5	G
sll1327	QAAITQELLEVVAGANSL	Q[+2]A[+1]A[+1]I[+1]T[+1]Q[+2]E[+1]L[+1]L[+1]E[+1]V[+1]V[+1]A[+1]G[+1]A[+1]N[+2]S[+1]L[+1]	924.465	2	30.3249	1097.58	1	y11	L
sll1327	QAAITQELLEVVAGANSL	Q[+2]A[+1]A[+1]I[+1]T[+1]Q[+2]E[+1]L[+1]L[+1]E[+1]V[+1]V[+1]A[+1]G[+1]A[+1]N[+2]S[+1]L[+1]	924.465	2	30.3249	639.317	1	y7	V
sll1327	QAAITQELLEVVAGANSL	Q[+2]A[+1]A[+1]I[+1]T[+1]Q[+2]E[+1]L[+1]L[+1]E[+1]V[+1]V[+1]A[+1]G[+1]A[+1]N[+2]S[+1]L[+1]	924.465	2	30.3249	539.252	1	y6	A
sll1327	QAAITQELLEVVAGANSL	Q[+2]A[+1]A[+1]I[+1]T[+1]Q[+2]E[+1]L[+1]L[+1]E[+1]V[+1]V[+1]A[+1]G[+1]A[+1]N[+2]S[+1]L[+1]	924.465	2	30.3249	467.218	1	y5	G
sll1327	LSFAETELPLFEQR	LSFAETELPLFEQR	840.436	2	28.1181	1132.6	1	y9	T
sll1327	LSFAETELPLFEQR	LSFAETELPLFEQR	840.436	2	28.1181	1031.55	1	y8	E
sll1327	LSFAETELPLFEQR	LSFAETELPLFEQR	840.436	2	28.1181	902.509	1	y7	L
sll1327	LSFAETELPLFEQR	LSFAETELPLFEQR	840.436	2	28.1181	789.425	1	y6	P
sll1327	LSFAETELPLFEQR	L[+1]S[+1]F[+1]A[+1]E[+1]T[+1]E[+1]L[+1]P[+1]L[+1]F[+1]E[+1]Q[+2]R[+4]	849.409	2	28.1181	1145.56	1	y9	T
sll1327	LSFAETELPLFEQR	L[+1]S[+1]F[+1]A[+1]E[+1]T[+1]E[+1]L[+1]P[+1]L[+1]F[+1]E[+1]Q[+2]R[+4]	849.409	2	28.1181	1043.52	1	y8	E
sll1327	LSFAETELPLFEQR	L[+1]S[+1]F[+1]A[+1]E[+1]T[+1]E[+1]L[+1]P[+1]L[+1]F[+1]E[+1]Q[+2]R[+4]	849.409	2	28.1181	913.477	1	y7	L
sll1327	LSFAETELPLFEQR	L[+1]S[+1]F[+1]A[+1]E[+1]T[+1]E[+1]L[+1]P[+1]L[+1]F[+1]E[+1]Q[+2]R[+4]	849.409	2	28.1181	799.396	1	y6	P
sll1342	AAAVNIVPTSTGAAK	AAAVNIVPTSTGAAK	685.886	2	23.4816	1058.58	1	y11	N
sll1342	AAAVNIVPTSTGAAK	AAAVNIVPTSTGAAK	685.886	2	23.4816	944.541	1	y10	I
sll1342	AAAVNIVPTSTGAAK	AAAVNIVPTSTGAAK	685.886	2	23.4816	831.457	1	y9	V
sll1342	AAAVNIVPTSTGAAK	AAAVNIVPTSTGAAK	685.886	2	23.4816	732.389	1	y8	P
sll1342	AAAVNIVPTSTGAAK	A[+1]A[+1]A[+1]V[+1]N[+2]I[+1]V[+1]P[+1]T[+1]S[+1]T[+1]G[+1]A[+1]A[+1]K[+2]	694.36	2	23.4816	1071.55	1	y11	N
sll1342	AAAVNIVPTSTGAAK	A[+1]A[+1]A[+1]V[+1]N[+2]I[+1]V[+1]P[+1]T[+1]S[+1]T[+1]G[+1]A[+1]A[+1]K[+2]	694.36	2	23.4816	955.509	1	y10	I
sll1342	AAAVNIVPTSTGAAK	A[+1]A[+1]A[+1]V[+1]N[+2]I[+1]V[+1]P[+1]T[+1]S[+1]T[+1]G[+1]A[+1]A[+1]K[+2]	694.36	2	23.4816	841.427	1	y9	V
sll1342	AAAVNIVPTSTGAAK	A[+1]A[+1]A[+1]V[+1]N[+2]I[+1]V[+1]P[+1]T[+1]S[+1]T[+1]G[+1]A[+1]A[+1]K[+2]	694.36	2	23.4816	741.362	1	y8	P
sll1342	LNGIALR	LNGIALR	378.74	2	14.2672	643.389	1	y6	N
sll1342	LNGIALR	LNGIALR	378.74	2	14.2672	529.346	1	y5	G
sll1342	LNGIALR	LNGIALR	378.74	2	14.2672	359.24	1	y3	A
sll1342	LNGIALR	LNGIALR	378.74	2	14.2672	175.119	1	y1	R
sll1342	LNGIALR	L[+1]N[+2]G[+1]I[+1]A[+1]L[+1]R[+4]	384.224	2	14.2672	653.359	1	y6	N
sll1342	LNGIALR	L[+1]N[+2]G[+1]I[+1]A[+1]L[+1]R[+4]	384.224	2	14.2672	537.322	1	y5	G
sll1342	LNGIALR	L[+1]N[+2]G[+1]I[+1]A[+1]L[+1]R[+4]	384.224	2	14.2672	365.222	1	y3	A
sll1342	LNGIALR	L[+1]N[+2]G[+1]I[+1]A[+1]L[+1]R[+4]	384.224	2	14.2672	179.107	1	y1	R
sll1342	VLITAPGK	VLITAPGK	399.758	2	14.8977	699.44	1	y7	L
sll1342	VLITAPGK	VLITAPGK	399.758	2	14.8977	586.356	1	y6	I
sll1342	VLITAPGK	VLITAPGK	399.758	2	14.8977	473.272	1	y5	T
sll1342	VLITAPGK	VLITAPGK	399.758	2	14.8977	301.187	1	y3	P
sll1342	VLITAPGK	V[+1]L[+1]I[+1]T[+1]A[+1]P[+1]G[+1]K[+2]	404.244	2	14.8977	707.416	1	y7	L
sll1342	VLITAPGK	V[+1]L[+1]I[+1]T[+1]A[+1]P[+1]G[+1]K[+2]	404.244	2	14.8977	593.335	1	y6	I
sll1342	VLITAPGK	V[+1]L[+1]I[+1]T[+1]A[+1]P[+1]G[+1]K[+2]	404.244	2	14.8977	479.254	1	y5	T
sll1342	VLITAPGK	V[+1]L[+1]I[+1]T[+1]A[+1]P[+1]G[+1]K[+2]	404.244	2	14.8977	305.175	1	y3	P
sll1356	FLDQVR	FLDQVR	389.216	2	14.5815	630.357	1	y5	L
sll1356	FLDQVR	FLDQVR	389.216	2	14.5815	517.273	1	y4	D
sll1356	FLDQVR	FLDQVR	389.216	2	14.5815	402.246	1	y3	Q
sll1356	FLDQVR	FLDQVR	389.216	2	14.5815	274.187	1	y2	V
sll1356	FLDQVR	F[+1]L[+1]D[+1]Q[+2]V[+1]R[+4]	394.201	2	14.5815	639.33	1	y5	L
sll1356	FLDQVR	F[+1]L[+1]D[+1]Q[+2]V[+1]R[+4]	394.201	2	14.5815	525.249	1	y4	D
sll1356	FLDQVR	F[+1]L[+1]D[+1]Q[+2]V[+1]R[+4]	394.201	2	14.5815	409.225	1	y3	Q
sll1356	FLDQVR	F[+1]L[+1]D[+1]Q[+2]V[+1]R[+4]	394.201	2	14.5815	279.173	1	y2	V
sll1356	VIFLPDYNVK	VIFLPDYNVK	604.34	2	21.0352	995.52	1	y8	F
sll1356	VIFLPDYNVK	VIFLPDYNVK	604.34	2	21.0352	848.451	1	y7	L
sll1356	VIFLPDYNVK	VIFLPDYNVK	604.34	2	21.0352	735.367	1	y6	P
sll1356	VIFLPDYNVK	VIFLPDYNVK	604.34	2	21.0352	360.224	1	y3	N
sll1356	VIFLPDYNVK	V[+1]I[+1]F[+1]L[+1]P[+1]D[+1]Y[+1]N[+2]V[+1]K[+2]	610.322	2	21.0352	1005.49	1	y8	F
sll1356	VIFLPDYNVK	V[+1]I[+1]F[+1]L[+1]P[+1]D[+1]Y[+1]N[+2]V[+1]K[+2]	610.322	2	21.0352	857.425	1	y7	L
sll1356	VIFLPDYNVK	V[+1]I[+1]F[+1]L[+1]P[+1]D[+1]Y[+1]N[+2]V[+1]K[+2]	610.322	2	21.0352	743.343	1	y6	P
sll1356	VIFLPDYNVK	V[+1]I[+1]F[+1]L[+1]P[+1]D[+1]Y[+1]N[+2]V[+1]K[+2]	610.322	2	21.0352	365.209	1	y3	N
sll1382	VISGQIHQPEAMGLSPDLQR	VISGQIHQPEAMGLSPDLQR	1088.56	2	35.5619	885.479	1	y8	G
sll1382	VISGQIHQPEAMGLSPDLQR	VISGQIHQPEAMGLSPDLQR	1088.56	2	35.5619	531.289	1	y4	D
sll1382	VISGQIHQPEAMGLSPDLQR	VISGQIHQPEAMGLSPDLQR	1088.56	2	35.5619	416.262	1	y3	L
sll1382	VISGQIHQPEAMGLSPDLQR	VISGQIHQPEAMGLSPDLQR	1088.56	2	35.5619	175.119	1	y1	R
sll1382	VISGQIHQPEAMGLSPDLQR	V[+1]I[+1]S[+1]G[+1]Q[+2]I[+1]H[+3]Q[+2]P[+1]E[+1]A[+1]M[+1]G[+1]L[+1]S[+1]P[+1]D[+1]L[+1]Q[+2]R[+4]	1102.52	2	35.5619	897.443	1	y8	G
sll1382	VISGQIHQPEAMGLSPDLQR	V[+1]I[+1]S[+1]G[+1]Q[+2]I[+1]H[+3]Q[+2]P[+1]E[+1]A[+1]M[+1]G[+1]L[+1]S[+1]P[+1]D[+1]L[+1]Q[+2]R[+4]	1102.52	2	35.5619	539.265	1	y4	D
sll1382	VISGQIHQPEAMGLSPDLQR	V[+1]I[+1]S[+1]G[+1]Q[+2]I[+1]H[+3]Q[+2]P[+1]E[+1]A[+1]M[+1]G[+1]L[+1]S[+1]P[+1]D[+1]L[+1]Q[+2]R[+4]	1102.52	2	35.5619	423.241	1	y3	L
sll1382	VISGQIHQPEAMGLSPDLQR	V[+1]I[+1]S[+1]G[+1]Q[+2]I[+1]H[+3]Q[+2]P[+1]E[+1]A[+1]M[+1]G[+1]L[+1]S[+1]P[+1]D[+1]L[+1]Q[+2]R[+4]	1102.52	2	35.5619	179.107	1	y1	R
sll1393	FAFFSK	FAFFSK	373.697	2	14.1159	599.319	1	y5	A
sll1393	FAFFSK	FAFFSK	373.697	2	14.1159	528.282	1	y4	F
sll1393	FAFFSK	FAFFSK	373.697	2	14.1159	381.213	1	y3	F
sll1393	FAFFSK	FAFFSK	373.697	2	14.1159	234.145	1	y2	S
sll1393	FAFFSK	F[+1]A[+1]F[+1]F[+1]S[+1]K[+2]	377.187	2	14.1159	605.301	1	y5	A
sll1393	FAFFSK	F[+1]A[+1]F[+1]F[+1]S[+1]K[+2]	377.187	2	14.1159	533.267	1	y4	F
sll1393	FAFFSK	F[+1]A[+1]F[+1]F[+1]S[+1]K[+2]	377.187	2	14.1159	385.201	1	y3	F
sll1393	FAFFSK	F[+1]A[+1]F[+1]F[+1]S[+1]K[+2]	377.187	2	14.1159	237.136	1	y2	S
sll1393	YGAVPVVR	YGAVPVVR	430.753	2	15.8276	697.436	1	y7	G
sll1393	YGAVPVVR	YGAVPVVR	430.753	2	15.8276	640.414	1	y6	A
sll1393	YGAVPVVR	YGAVPVVR	430.753	2	15.8276	569.377	1	y5	V
sll1393	YGAVPVVR	YGAVPVVR	430.753	2	15.8276	470.309	1	y4	P
sll1393	YGAVPVVR	YGAVPVVR	430.753	2	15.8276	221.092	1	b2	G
sll1393	YGAVPVVR	YGAVPVVR	430.753	2	15.8276	292.129	1	b3	A
sll1393	YGAVPVVR	YGAVPVVR	430.753	2	15.8276	391.198	1	b4	V
sll1393	YGAVPVVR	Y[+1]G[+1]A[+1]V[+1]P[+1]V[+1]V[+1]R[+4]	436.237	2	15.8276	707.406	1	y7	G
sll1393	YGAVPVVR	Y[+1]G[+1]A[+1]V[+1]P[+1]V[+1]V[+1]R[+4]	436.237	2	15.8276	649.387	1	y6	A
sll1393	YGAVPVVR	Y[+1]G[+1]A[+1]V[+1]P[+1]V[+1]V[+1]R[+4]	436.237	2	15.8276	577.353	1	y5	V
sll1393	YGAVPVVR	Y[+1]G[+1]A[+1]V[+1]P[+1]V[+1]V[+1]R[+4]	436.237	2	15.8276	477.288	1	y4	P
sll1393	YGAVPVVR	Y[+1]G[+1]A[+1]V[+1]P[+1]V[+1]V[+1]R[+4]	436.237	2	15.8276	223.086	1	b2	G
sll1393	YGAVPVVR	Y[+1]G[+1]A[+1]V[+1]P[+1]V[+1]V[+1]R[+4]	436.237	2	15.8276	295.12	1	b3	A
sll1393	YGAVPVVR	Y[+1]G[+1]A[+1]V[+1]P[+1]V[+1]V[+1]R[+4]	436.237	2	15.8276	395.186	1	b4	V
sll1393	AIALYK	AIALYK	339.713	2	13.0964	494.297	1	y4	A
sll1393	AIALYK	AIALYK	339.713	2	13.0964	423.26	1	y3	L
sll1393	AIALYK	AIALYK	339.713	2	13.0964	310.176	1	y2	Y
sll1393	AIALYK	AIALYK	339.713	2	13.0964	147.113	1	y1	K
sll1393	AIALYK	A[+1]I[+1]A[+1]L[+1]Y[+1]K[+2]	343.203	2	13.0964	499.282	1	y4	A
sll1393	AIALYK	A[+1]I[+1]A[+1]L[+1]Y[+1]K[+2]	343.203	2	13.0964	427.248	1	y3	L
sll1393	AIALYK	A[+1]I[+1]A[+1]L[+1]Y[+1]K[+2]	343.203	2	13.0964	313.167	1	y2	Y
sll1393	AIALYK	A[+1]I[+1]A[+1]L[+1]Y[+1]K[+2]	343.203	2	13.0964	149.107	1	y1	K
sll1398	FYFLEPTILAK	FYFLEPTILAK	671.376	2	23.0463	1194.68	1	y10	Y
sll1398	FYFLEPTILAK	FYFLEPTILAK	671.376	2	23.0463	1031.61	1	y9	F
sll1398	FYFLEPTILAK	FYFLEPTILAK	671.376	2	23.0463	884.545	1	y8	L
sll1398	FYFLEPTILAK	FYFLEPTILAK	671.376	2	23.0463	642.418	1	y6	P
sll1398	FYFLEPTILAK	F[+1]Y[+1]F[+1]L[+1]E[+1]P[+1]T[+1]I[+1]L[+1]A[+1]K[+2]	677.358	2	23.0463	1205.64	1	y10	Y
sll1398	FYFLEPTILAK	F[+1]Y[+1]F[+1]L[+1]E[+1]P[+1]T[+1]I[+1]L[+1]A[+1]K[+2]	677.358	2	23.0463	1041.58	1	y9	F
sll1398	FYFLEPTILAK	F[+1]Y[+1]F[+1]L[+1]E[+1]P[+1]T[+1]I[+1]L[+1]A[+1]K[+2]	677.358	2	23.0463	893.518	1	y8	L
sll1398	FYFLEPTILAK	F[+1]Y[+1]F[+1]L[+1]E[+1]P[+1]T[+1]I[+1]L[+1]A[+1]K[+2]	677.358	2	23.0463	649.398	1	y6	P
sll1418	DGYEFLYPNGWIGVDVK	DGYEFLYPNGWIGVDVK	657.988	3	27.2845	987.526	1	y9	N
sll1418	DGYEFLYPNGWIGVDVK	DGYEFLYPNGWIGVDVK	657.988	3	27.2845	630.382	1	y6	I
sll1418	DGYEFLYPNGWIGVDVK	DGYEFLYPNGWIGVDVK	657.988	3	27.2845	460.277	1	y4	V
sll1418	DGYEFLYPNGWIGVDVK	DGYEFLYPNGWIGVDVK	657.988	3	27.2845	147.113	1	y1	K
sll1418	DGYEFLYPNGWIGVDVK	D[+1]G[+1]Y[+1]E[+1]F[+1]L[+1]Y[+1]P[+1]N[+2]G[+1]W[+2]I[+1]G[+1]V[+1]D[+1]V[+1]K[+2]	664.635	3	27.2845	999.49	1	y9	N
sll1418	DGYEFLYPNGWIGVDVK	D[+1]G[+1]Y[+1]E[+1]F[+1]L[+1]Y[+1]P[+1]N[+2]G[+1]W[+2]I[+1]G[+1]V[+1]D[+1]V[+1]K[+2]	664.635	3	27.2845	637.361	1	y6	I
sll1418	DGYEFLYPNGWIGVDVK	D[+1]G[+1]Y[+1]E[+1]F[+1]L[+1]Y[+1]P[+1]N[+2]G[+1]W[+2]I[+1]G[+1]V[+1]D[+1]V[+1]K[+2]	664.635	3	27.2845	465.262	1	y4	V
sll1418	DGYEFLYPNGWIGVDVK	D[+1]G[+1]Y[+1]E[+1]F[+1]L[+1]Y[+1]P[+1]N[+2]G[+1]W[+2]I[+1]G[+1]V[+1]D[+1]V[+1]K[+2]	664.635	3	27.2845	149.107	1	y1	K
sll1418	SLFDTVASSFHVY	SLFDTVASSFHVY	736.856	2	25.0107	1272.59	1	y11	F
sll1418	SLFDTVASSFHVY	SLFDTVASSFHVY	736.856	2	25.0107	810.378	1	y7	A
sll1418	SLFDTVASSFHVY	SLFDTVASSFHVY	736.856	2	25.0107	565.277	1	y4	F
sll1418	SLFDTVASSFHVY	SLFDTVASSFHVY	736.856	2	25.0107	281.15	1	y2	V
sll1418	SLFDTVASSFHVY	S[+1]L[+1]F[+1]D[+1]T[+1]V[+1]A[+1]S[+1]S[+1]F[+1]H[+3]V[+1]Y[+1]	744.334	2	25.0107	1285.55	1	y11	F
sll1418	SLFDTVASSFHVY	S[+1]L[+1]F[+1]D[+1]T[+1]V[+1]A[+1]S[+1]S[+1]F[+1]H[+3]V[+1]Y[+1]	744.334	2	25.0107	819.351	1	y7	A
sll1418	SLFDTVASSFHVY	S[+1]L[+1]F[+1]D[+1]T[+1]V[+1]A[+1]S[+1]S[+1]F[+1]H[+3]V[+1]Y[+1]	744.334	2	25.0107	571.259	1	y4	F
sll1418	SLFDTVASSFHVY	S[+1]L[+1]F[+1]D[+1]T[+1]V[+1]A[+1]S[+1]S[+1]F[+1]H[+3]V[+1]Y[+1]	744.334	2	25.0107	283.144	1	y2	V
sll1418	GASPGVDVVFR	GASPGVDVVFR	552.296	2	19.4739	734.42	1	y6	V
sll1418	GASPGVDVVFR	GASPGVDVVFR	552.296	2	19.4739	635.351	1	y5	D
sll1418	GASPGVDVVFR	GASPGVDVVFR	552.296	2	19.4739	520.324	1	y4	V
sll1418	GASPGVDVVFR	GASPGVDVVFR	552.296	2	19.4739	175.119	1	y1	R
sll1418	GASPGVDVVFR	G[+1]A[+1]S[+1]P[+1]G[+1]V[+1]D[+1]V[+1]V[+1]F[+1]R[+4]	559.275	2	19.4739	743.393	1	y6	V
sll1418	GASPGVDVVFR	G[+1]A[+1]S[+1]P[+1]G[+1]V[+1]D[+1]V[+1]V[+1]F[+1]R[+4]	559.275	2	19.4739	643.327	1	y5	D
sll1418	GASPGVDVVFR	G[+1]A[+1]S[+1]P[+1]G[+1]V[+1]D[+1]V[+1]V[+1]F[+1]R[+4]	559.275	2	19.4739	527.303	1	y4	V
sll1418	GASPGVDVVFR	G[+1]A[+1]S[+1]P[+1]G[+1]V[+1]D[+1]V[+1]V[+1]F[+1]R[+4]	559.275	2	19.4739	179.107	1	y1	R
sll1479	LTFTIPLINR	LTFTIPLINR	594.361	2	20.7358	973.583	1	y8	F
sll1479	LTFTIPLINR	LTFTIPLINR	594.361	2	20.7358	826.515	1	y7	T
sll1479	LTFTIPLINR	LTFTIPLINR	594.361	2	20.7358	725.467	1	y6	I
sll1479	LTFTIPLINR	LTFTIPLINR	594.361	2	20.7358	612.383	1	y5	P
sll1479	LTFTIPLINR	L[+1]T[+1]F[+1]T[+1]I[+1]P[+1]L[+1]I[+1]N[+2]R[+4]	601.34	2	20.7358	985.547	1	y8	F
sll1479	LTFTIPLINR	L[+1]T[+1]F[+1]T[+1]I[+1]P[+1]L[+1]I[+1]N[+2]R[+4]	601.34	2	20.7358	837.482	1	y7	T
sll1479	LTFTIPLINR	L[+1]T[+1]F[+1]T[+1]I[+1]P[+1]L[+1]I[+1]N[+2]R[+4]	601.34	2	20.7358	735.437	1	y6	I
sll1479	LTFTIPLINR	L[+1]T[+1]F[+1]T[+1]I[+1]P[+1]L[+1]I[+1]N[+2]R[+4]	601.34	2	20.7358	621.356	1	y5	P
sll1525	VVVIEGLHPLYDER	VVVIEGLHPLYDER	819.946	2	27.5034	1228.6	1	y10	E
sll1525	VVVIEGLHPLYDER	VVVIEGLHPLYDER	819.946	2	27.5034	1099.55	1	y9	G
sll1525	VVVIEGLHPLYDER	VVVIEGLHPLYDER	819.946	2	27.5034	929.448	1	y7	H
sll1525	VVVIEGLHPLYDER	VVVIEGLHPLYDER	819.946	2	27.5034	792.389	1	y6	P
sll1525	VVVIEGLHPLYDER	V[+1]V[+1]V[+1]I[+1]E[+1]G[+1]L[+1]H[+3]P[+1]L[+1]Y[+1]D[+1]E[+1]R[+4]	829.418	2	27.5034	1243.55	1	y10	E
sll1525	VVVIEGLHPLYDER	V[+1]V[+1]V[+1]I[+1]E[+1]G[+1]L[+1]H[+3]P[+1]L[+1]Y[+1]D[+1]E[+1]R[+4]	829.418	2	27.5034	1113.51	1	y9	G
sll1525	VVVIEGLHPLYDER	V[+1]V[+1]V[+1]I[+1]E[+1]G[+1]L[+1]H[+3]P[+1]L[+1]Y[+1]D[+1]E[+1]R[+4]	829.418	2	27.5034	941.412	1	y7	H
sll1525	VVVIEGLHPLYDER	V[+1]V[+1]V[+1]I[+1]E[+1]G[+1]L[+1]H[+3]P[+1]L[+1]Y[+1]D[+1]E[+1]R[+4]	829.418	2	27.5034	801.362	1	y6	P
sll1525	VVVIEGLHPLYDER	VVVIEGLHPLYDER	546.967	3	23.0657	1228.6	1	y10	E
sll1525	VVVIEGLHPLYDER	VVVIEGLHPLYDER	546.967	3	23.0657	929.448	1	y7	H
sll1525	VVVIEGLHPLYDER	VVVIEGLHPLYDER	546.967	3	23.0657	792.389	1	y6	P
sll1525	VVVIEGLHPLYDER	VVVIEGLHPLYDER	546.967	3	23.0657	304.162	1	y2	E
sll1525	VVVIEGLHPLYDER	V[+1]V[+1]V[+1]I[+1]E[+1]G[+1]L[+1]H[+3]P[+1]L[+1]Y[+1]D[+1]E[+1]R[+4]	553.281	3	23.0657	1243.55	1	y10	E
sll1525	VVVIEGLHPLYDER	V[+1]V[+1]V[+1]I[+1]E[+1]G[+1]L[+1]H[+3]P[+1]L[+1]Y[+1]D[+1]E[+1]R[+4]	553.281	3	23.0657	941.412	1	y7	H
sll1525	VVVIEGLHPLYDER	V[+1]V[+1]V[+1]I[+1]E[+1]G[+1]L[+1]H[+3]P[+1]L[+1]Y[+1]D[+1]E[+1]R[+4]	553.281	3	23.0657	801.362	1	y6	P
sll1525	VVVIEGLHPLYDER	V[+1]V[+1]V[+1]I[+1]E[+1]G[+1]L[+1]H[+3]P[+1]L[+1]Y[+1]D[+1]E[+1]R[+4]	553.281	3	23.0657	309.147	1	y2	E
sll1525	AAGVTALDPR	AAGVTALDPR	485.769	2	17.4781	828.457	1	y8	G
sll1525	AAGVTALDPR	AAGVTALDPR	485.769	2	17.4781	672.368	1	y6	T
sll1525	AAGVTALDPR	AAGVTALDPR	485.769	2	17.4781	571.32	1	y5	A
sll1525	AAGVTALDPR	AAGVTALDPR	485.769	2	17.4781	500.283	1	y4	L
sll1525	AAGVTALDPR	AAGVTALDPR	485.769	2	17.4781	299.171	1	b4	V
sll1525	AAGVTALDPR	AAGVTALDPR	485.769	2	17.4781	400.219	1	b5	T
sll1525	AAGVTALDPR	AAGVTALDPR	485.769	2	17.4781	471.256	1	b6	A
sll1525	AAGVTALDPR	AAGVTALDPR	485.769	2	17.4781	699.367	1	b8	D
sll1525	AAGVTALDPR	A[+1]A[+1]G[+1]V[+1]T[+1]A[+1]L[+1]D[+1]P[+1]R[+4]	492.25	2	17.4781	839.425	1	y8	G
sll1525	AAGVTALDPR	A[+1]A[+1]G[+1]V[+1]T[+1]A[+1]L[+1]D[+1]P[+1]R[+4]	492.25	2	17.4781	681.341	1	y6	T
sll1525	AAGVTALDPR	A[+1]A[+1]G[+1]V[+1]T[+1]A[+1]L[+1]D[+1]P[+1]R[+4]	492.25	2	17.4781	579.296	1	y5	A
sll1525	AAGVTALDPR	A[+1]A[+1]G[+1]V[+1]T[+1]A[+1]L[+1]D[+1]P[+1]R[+4]	492.25	2	17.4781	507.262	1	y4	L
sll1525	AAGVTALDPR	A[+1]A[+1]G[+1]V[+1]T[+1]A[+1]L[+1]D[+1]P[+1]R[+4]	492.25	2	17.4781	303.16	1	b4	V
sll1525	AAGVTALDPR	A[+1]A[+1]G[+1]V[+1]T[+1]A[+1]L[+1]D[+1]P[+1]R[+4]	492.25	2	17.4781	405.204	1	b5	T
sll1525	AAGVTALDPR	A[+1]A[+1]G[+1]V[+1]T[+1]A[+1]L[+1]D[+1]P[+1]R[+4]	492.25	2	17.4781	477.238	1	b6	A
sll1525	AAGVTALDPR	A[+1]A[+1]G[+1]V[+1]T[+1]A[+1]L[+1]D[+1]P[+1]R[+4]	492.25	2	17.4781	707.343	1	b8	D
sll1577	ETYVALGVPGASVAAGVQK	ETYVALGVPGASVAAGVQK	908.994	2	30.1748	1253.72	1	y14	L
sll1577	ETYVALGVPGASVAAGVQK	ETYVALGVPGASVAAGVQK	908.994	2	30.1748	1140.64	1	y13	G
sll1577	ETYVALGVPGASVAAGVQK	ETYVALGVPGASVAAGVQK	908.994	2	30.1748	984.547	1	y11	P
sll1577	ETYVALGVPGASVAAGVQK	ETYVALGVPGASVAAGVQK	908.994	2	30.1748	431.261	1	y4	G
sll1577	ETYVALGVPGASVAAGVQK	E[+1]T[+1]Y[+1]V[+1]A[+1]L[+1]G[+1]V[+1]P[+1]G[+1]A[+1]S[+1]V[+1]A[+1]A[+1]G[+1]V[+1]Q[+2]K[+2]	919.463	2	30.1748	1269.67	1	y14	L
sll1577	ETYVALGVPGASVAAGVQK	E[+1]T[+1]Y[+1]V[+1]A[+1]L[+1]G[+1]V[+1]P[+1]G[+1]A[+1]S[+1]V[+1]A[+1]A[+1]G[+1]V[+1]Q[+2]K[+2]	919.463	2	30.1748	1155.59	1	y13	G
sll1577	ETYVALGVPGASVAAGVQK	E[+1]T[+1]Y[+1]V[+1]A[+1]L[+1]G[+1]V[+1]P[+1]G[+1]A[+1]S[+1]V[+1]A[+1]A[+1]G[+1]V[+1]Q[+2]K[+2]	919.463	2	30.1748	997.509	1	y11	P
sll1577	ETYVALGVPGASVAAGVQK	E[+1]T[+1]Y[+1]V[+1]A[+1]L[+1]G[+1]V[+1]P[+1]G[+1]A[+1]S[+1]V[+1]A[+1]A[+1]G[+1]V[+1]Q[+2]K[+2]	919.463	2	30.1748	437.243	1	y4	G
sll1577	ITGNASAIVSNAAR	ITGNASAIVSNAAR	672.865	2	23.091	888.49	1	y9	S
sll1577	ITGNASAIVSNAAR	ITGNASAIVSNAAR	672.865	2	23.091	730.421	1	y7	I
sll1577	ITGNASAIVSNAAR	ITGNASAIVSNAAR	672.865	2	23.091	617.337	1	y6	V
sll1577	ITGNASAIVSNAAR	ITGNASAIVSNAAR	672.865	2	23.091	518.268	1	y5	S
sll1577	ITGNASAIVSNAAR	I[+1]T[+1]G[+1]N[+2]A[+1]S[+1]A[+1]I[+1]V[+1]S[+1]N[+2]A[+1]A[+1]R[+4]	682.337	2	23.091	901.451	1	y9	S
sll1577	ITGNASAIVSNAAR	I[+1]T[+1]G[+1]N[+2]A[+1]S[+1]A[+1]I[+1]V[+1]S[+1]N[+2]A[+1]A[+1]R[+4]	682.337	2	23.091	741.388	1	y7	I
sll1577	ITGNASAIVSNAAR	I[+1]T[+1]G[+1]N[+2]A[+1]S[+1]A[+1]I[+1]V[+1]S[+1]N[+2]A[+1]A[+1]R[+4]	682.337	2	23.091	627.307	1	y6	V
sll1577	ITGNASAIVSNAAR	I[+1]T[+1]G[+1]N[+2]A[+1]S[+1]A[+1]I[+1]V[+1]S[+1]N[+2]A[+1]A[+1]R[+4]	682.337	2	23.091	527.241	1	y5	S
sll1577	EAALDIVNDPNGITR	EAALDIVNDPNGITR	799.413	2	26.8874	1213.62	1	y11	D
sll1577	EAALDIVNDPNGITR	EAALDIVNDPNGITR	799.413	2	26.8874	985.506	1	y9	V
sll1577	EAALDIVNDPNGITR	EAALDIVNDPNGITR	799.413	2	26.8874	886.438	1	y8	N
sll1577	EAALDIVNDPNGITR	EAALDIVNDPNGITR	799.413	2	26.8874	657.368	1	y6	P
sll1577	EAALDIVNDPNGITR	E[+1]A[+1]A[+1]L[+1]D[+1]I[+1]V[+1]N[+2]D[+1]P[+1]N[+2]G[+1]I[+1]T[+1]R[+4]	809.383	2	26.8874	1229.57	1	y11	D
sll1577	EAALDIVNDPNGITR	E[+1]A[+1]A[+1]L[+1]D[+1]I[+1]V[+1]N[+2]D[+1]P[+1]N[+2]G[+1]I[+1]T[+1]R[+4]	809.383	2	26.8874	999.465	1	y9	V
sll1577	EAALDIVNDPNGITR	E[+1]A[+1]A[+1]L[+1]D[+1]I[+1]V[+1]N[+2]D[+1]P[+1]N[+2]G[+1]I[+1]T[+1]R[+4]	809.383	2	26.8874	899.399	1	y8	N
sll1577	EAALDIVNDPNGITR	E[+1]A[+1]A[+1]L[+1]D[+1]I[+1]V[+1]N[+2]D[+1]P[+1]N[+2]G[+1]I[+1]T[+1]R[+4]	809.383	2	26.8874	667.338	1	y6	P
sll1578	TFDLSPSWYVEALK	TFDLSPSWYVEALK	828.419	2	27.7576	1407.72	1	y12	D
sll1578	TFDLSPSWYVEALK	TFDLSPSWYVEALK	828.419	2	27.7576	1179.6	1	y10	S
sll1578	TFDLSPSWYVEALK	TFDLSPSWYVEALK	828.419	2	27.7576	1092.57	1	y9	P
sll1578	TFDLSPSWYVEALK	TFDLSPSWYVEALK	828.419	2	27.7576	460.277	1	y4	E
sll1578	TFDLSPSWYVEALK	T[+1]F[+1]D[+1]L[+1]S[+1]P[+1]S[+1]W[+2]Y[+1]V[+1]E[+1]A[+1]L[+1]K[+2]	836.396	2	27.7576	1421.67	1	y12	D
sll1578	TFDLSPSWYVEALK	T[+1]F[+1]D[+1]L[+1]S[+1]P[+1]S[+1]W[+2]Y[+1]V[+1]E[+1]A[+1]L[+1]K[+2]	836.396	2	27.7576	1191.57	1	y10	S
sll1578	TFDLSPSWYVEALK	T[+1]F[+1]D[+1]L[+1]S[+1]P[+1]S[+1]W[+2]Y[+1]V[+1]E[+1]A[+1]L[+1]K[+2]	836.396	2	27.7576	1103.54	1	y9	P
sll1578	TFDLSPSWYVEALK	T[+1]F[+1]D[+1]L[+1]S[+1]P[+1]S[+1]W[+2]Y[+1]V[+1]E[+1]A[+1]L[+1]K[+2]	836.396	2	27.7576	465.262	1	y4	E
sll1578	ALTDNAQSLVNGAAQAVYNK	ALTDNAQSLVNGAAQAVYNK	1024.52	2	33.6407	1134.59	1	y11	V
sll1578	ALTDNAQSLVNGAAQAVYNK	ALTDNAQSLVNGAAQAVYNK	1024.52	2	33.6407	1035.52	1	y10	N
sll1578	ALTDNAQSLVNGAAQAVYNK	ALTDNAQSLVNGAAQAVYNK	1024.52	2	33.6407	424.219	1	y3	Y
sll1578	ALTDNAQSLVNGAAQAVYNK	ALTDNAQSLVNGAAQAVYNK	1024.52	2	33.6407	261.156	1	y2	N
sll1578	ALTDNAQSLVNGAAQAVYNK	A[+1]L[+1]T[+1]D[+1]N[+2]A[+1]Q[+2]S[+1]L[+1]V[+1]N[+2]G[+1]A[+1]A[+1]Q[+2]A[+1]V[+1]Y[+1]N[+2]K[+2]	1037.49	2	33.6407	1149.55	1	y11	V
sll1578	ALTDNAQSLVNGAAQAVYNK	A[+1]L[+1]T[+1]D[+1]N[+2]A[+1]Q[+2]S[+1]L[+1]V[+1]N[+2]G[+1]A[+1]A[+1]Q[+2]A[+1]V[+1]Y[+1]N[+2]K[+2]	1037.49	2	33.6407	1049.48	1	y10	N
sll1578	ALTDNAQSLVNGAAQAVYNK	A[+1]L[+1]T[+1]D[+1]N[+2]A[+1]Q[+2]S[+1]L[+1]V[+1]N[+2]G[+1]A[+1]A[+1]Q[+2]A[+1]V[+1]Y[+1]N[+2]K[+2]	1037.49	2	33.6407	429.204	1	y3	Y
sll1578	ALTDNAQSLVNGAAQAVYNK	A[+1]L[+1]T[+1]D[+1]N[+2]A[+1]Q[+2]S[+1]L[+1]V[+1]N[+2]G[+1]A[+1]A[+1]Q[+2]A[+1]V[+1]Y[+1]N[+2]K[+2]	1037.49	2	33.6407	265.144	1	y2	N
sll1578	ALTDNAQSLVNGAAQAVYNK	ALTDNAQSLVNGAAQAVYNK	683.352	3	28.2484	1035.52	1	y10	N
sll1578	ALTDNAQSLVNGAAQAVYNK	ALTDNAQSLVNGAAQAVYNK	683.352	3	28.2484	793.42	1	y7	A
sll1578	ALTDNAQSLVNGAAQAVYNK	ALTDNAQSLVNGAAQAVYNK	683.352	3	28.2484	594.325	1	y5	A
sll1578	ALTDNAQSLVNGAAQAVYNK	ALTDNAQSLVNGAAQAVYNK	683.352	3	28.2484	424.219	1	y3	Y
sll1578	ALTDNAQSLVNGAAQAVYNK	A[+1]L[+1]T[+1]D[+1]N[+2]A[+1]Q[+2]S[+1]L[+1]V[+1]N[+2]G[+1]A[+1]A[+1]Q[+2]A[+1]V[+1]Y[+1]N[+2]K[+2]	691.993	3	28.2484	1049.48	1	y10	N
sll1578	ALTDNAQSLVNGAAQAVYNK	A[+1]L[+1]T[+1]D[+1]N[+2]A[+1]Q[+2]S[+1]L[+1]V[+1]N[+2]G[+1]A[+1]A[+1]Q[+2]A[+1]V[+1]Y[+1]N[+2]K[+2]	691.993	3	28.2484	803.391	1	y7	A
sll1578	ALTDNAQSLVNGAAQAVYNK	A[+1]L[+1]T[+1]D[+1]N[+2]A[+1]Q[+2]S[+1]L[+1]V[+1]N[+2]G[+1]A[+1]A[+1]Q[+2]A[+1]V[+1]Y[+1]N[+2]K[+2]	691.993	3	28.2484	601.304	1	y5	A
sll1578	ALTDNAQSLVNGAAQAVYNK	A[+1]L[+1]T[+1]D[+1]N[+2]A[+1]Q[+2]S[+1]L[+1]V[+1]N[+2]G[+1]A[+1]A[+1]Q[+2]A[+1]V[+1]Y[+1]N[+2]K[+2]	691.993	3	28.2484	429.204	1	y3	Y
sll1578	FPYTTQTQGNNFAADQR	FPYTTQTQGNNFAADQR	979.953	2	32.3036	1221.56	1	y11	T
sll1578	FPYTTQTQGNNFAADQR	FPYTTQTQGNNFAADQR	979.953	2	32.3036	992.454	1	y9	G
sll1578	FPYTTQTQGNNFAADQR	FPYTTQTQGNNFAADQR	979.953	2	32.3036	560.279	1	y5	A
sll1578	FPYTTQTQGNNFAADQR	FPYTTQTQGNNFAADQR	979.953	2	32.3036	303.178	1	y2	Q
sll1578	FPYTTQTQGNNFAADQR	F[+1]P[+1]Y[+1]T[+1]T[+1]Q[+2]T[+1]Q[+2]G[+1]N[+2]N[+2]F[+1]A[+1]A[+1]D[+1]Q[+2]R[+4]	992.416	2	32.3036	1239.51	1	y11	T
sll1578	FPYTTQTQGNNFAADQR	F[+1]P[+1]Y[+1]T[+1]T[+1]Q[+2]T[+1]Q[+2]G[+1]N[+2]N[+2]F[+1]A[+1]A[+1]D[+1]Q[+2]R[+4]	992.416	2	32.3036	1007.41	1	y9	G
sll1578	FPYTTQTQGNNFAADQR	F[+1]P[+1]Y[+1]T[+1]T[+1]Q[+2]T[+1]Q[+2]G[+1]N[+2]N[+2]F[+1]A[+1]A[+1]D[+1]Q[+2]R[+4]	992.416	2	32.3036	569.252	1	y5	A
sll1578	FPYTTQTQGNNFAADQR	F[+1]P[+1]Y[+1]T[+1]T[+1]Q[+2]T[+1]Q[+2]G[+1]N[+2]N[+2]F[+1]A[+1]A[+1]D[+1]Q[+2]R[+4]	992.416	2	32.3036	309.16	1	y2	Q
sll1579	LQVIQGAAPGR	LQVIQGAAPGR	555.325	2	19.5647	868.5	1	y9	V
sll1579	LQVIQGAAPGR	LQVIQGAAPGR	555.325	2	19.5647	769.432	1	y8	I
sll1579	LQVIQGAAPGR	LQVIQGAAPGR	555.325	2	19.5647	656.347	1	y7	Q
sll1579	LQVIQGAAPGR	LQVIQGAAPGR	555.325	2	19.5647	528.289	1	y6	G
sll1579	LQVIQGAAPGR	L[+1]Q[+2]V[+1]I[+1]Q[+2]G[+1]A[+1]A[+1]P[+1]G[+1]R[+4]	563.301	2	19.5647	881.461	1	y9	V
sll1579	LQVIQGAAPGR	L[+1]Q[+2]V[+1]I[+1]Q[+2]G[+1]A[+1]A[+1]P[+1]G[+1]R[+4]	563.301	2	19.5647	781.396	1	y8	I
sll1579	LQVIQGAAPGR	L[+1]Q[+2]V[+1]I[+1]Q[+2]G[+1]A[+1]A[+1]P[+1]G[+1]R[+4]	563.301	2	19.5647	667.315	1	y7	Q
sll1579	LQVIQGAAPGR	L[+1]Q[+2]V[+1]I[+1]Q[+2]G[+1]A[+1]A[+1]P[+1]G[+1]R[+4]	563.301	2	19.5647	537.262	1	y6	G
sll1579	QVLGNDHLMSQER	QVLGNDHLMSQER	509.584	3	21.6452	763.377	1	y6	L
sll1579	QVLGNDHLMSQER	QVLGNDHLMSQER	509.584	3	21.6452	650.293	1	y5	M
sll1579	QVLGNDHLMSQER	QVLGNDHLMSQER	509.584	3	21.6452	519.252	1	y4	S
sll1579	QVLGNDHLMSQER	QVLGNDHLMSQER	509.584	3	21.6452	432.22	1	y3	Q
sll1579	QVLGNDHLMSQER	Q[+2]V[+1]L[+1]G[+1]N[+2]D[+1]H[+3]L[+1]M[+1]S[+1]Q[+2]E[+1]R[+4]	516.563	3	21.6452	773.347	1	y6	L
sll1579	QVLGNDHLMSQER	Q[+2]V[+1]L[+1]G[+1]N[+2]D[+1]H[+3]L[+1]M[+1]S[+1]Q[+2]E[+1]R[+4]	516.563	3	21.6452	659.266	1	y5	M
sll1579	QVLGNDHLMSQER	Q[+2]V[+1]L[+1]G[+1]N[+2]D[+1]H[+3]L[+1]M[+1]S[+1]Q[+2]E[+1]R[+4]	516.563	3	21.6452	527.228	1	y4	S
sll1579	QVLGNDHLMSQER	Q[+2]V[+1]L[+1]G[+1]N[+2]D[+1]H[+3]L[+1]M[+1]S[+1]Q[+2]E[+1]R[+4]	516.563	3	21.6452	439.199	1	y3	Q
sll1579	AVALSEVYR	AVALSEVYR	504.28	2	18.0334	837.446	1	y7	A
sll1579	AVALSEVYR	AVALSEVYR	504.28	2	18.0334	766.409	1	y6	L
sll1579	AVALSEVYR	AVALSEVYR	504.28	2	18.0334	653.325	1	y5	S
sll1579	AVALSEVYR	AVALSEVYR	504.28	2	18.0334	566.293	1	y4	E
sll1579	AVALSEVYR	A[+1]V[+1]A[+1]L[+1]S[+1]E[+1]V[+1]Y[+1]R[+4]	510.262	2	18.0334	847.417	1	y7	A
sll1579	AVALSEVYR	A[+1]V[+1]A[+1]L[+1]S[+1]E[+1]V[+1]Y[+1]R[+4]	510.262	2	18.0334	775.383	1	y6	L
sll1579	AVALSEVYR	A[+1]V[+1]A[+1]L[+1]S[+1]E[+1]V[+1]Y[+1]R[+4]	510.262	2	18.0334	661.302	1	y5	S
sll1579	AVALSEVYR	A[+1]V[+1]A[+1]L[+1]S[+1]E[+1]V[+1]Y[+1]R[+4]	510.262	2	18.0334	573.273	1	y4	E
sll1580	VEITAISAPGYPK	VEITAISAPGYPK	673.372	2	23.1062	832.456	1	y8	I
sll1580	VEITAISAPGYPK	VEITAISAPGYPK	673.372	2	23.1062	719.372	1	y7	S
sll1580	VEITAISAPGYPK	VEITAISAPGYPK	673.372	2	23.1062	561.303	1	y5	P
sll1580	VEITAISAPGYPK	VEITAISAPGYPK	673.372	2	23.1062	244.166	1	y2	P
sll1580	VEITAISAPGYPK	V[+1]E[+1]I[+1]T[+1]A[+1]I[+1]S[+1]A[+1]P[+1]G[+1]Y[+1]P[+1]K[+2]	680.351	2	23.1062	841.43	1	y8	I
sll1580	VEITAISAPGYPK	V[+1]E[+1]I[+1]T[+1]A[+1]I[+1]S[+1]A[+1]P[+1]G[+1]Y[+1]P[+1]K[+2]	680.351	2	23.1062	727.349	1	y7	S
sll1580	VEITAISAPGYPK	V[+1]E[+1]I[+1]T[+1]A[+1]I[+1]S[+1]A[+1]P[+1]G[+1]Y[+1]P[+1]K[+2]	680.351	2	23.1062	567.285	1	y5	P
sll1580	VEITAISAPGYPK	V[+1]E[+1]I[+1]T[+1]A[+1]I[+1]S[+1]A[+1]P[+1]G[+1]Y[+1]P[+1]K[+2]	680.351	2	23.1062	247.157	1	y2	P
sll1580	ALGGTVPFGQASK	ALGGTVPFGQASK	616.835	2	21.4101	1048.54	1	y11	G
sll1580	ALGGTVPFGQASK	ALGGTVPFGQASK	616.835	2	21.4101	934.499	1	y9	T
sll1580	ALGGTVPFGQASK	ALGGTVPFGQASK	616.835	2	21.4101	833.452	1	y8	V
sll1580	ALGGTVPFGQASK	ALGGTVPFGQASK	616.835	2	21.4101	734.383	1	y7	P
sll1580	ALGGTVPFGQASK	ALGGTVPFGQASK	616.835	2	21.4101	490.262	1	y5	G
sll1580	ALGGTVPFGQASK	A[+1]L[+1]G[+1]G[+1]T[+1]V[+1]P[+1]F[+1]G[+1]Q[+2]A[+1]S[+1]K[+2]	624.313	2	21.4101	1061.5	1	y11	G
sll1580	ALGGTVPFGQASK	A[+1]L[+1]G[+1]G[+1]T[+1]V[+1]P[+1]F[+1]G[+1]Q[+2]A[+1]S[+1]K[+2]	624.313	2	21.4101	945.467	1	y9	T
sll1580	ALGGTVPFGQASK	A[+1]L[+1]G[+1]G[+1]T[+1]V[+1]P[+1]F[+1]G[+1]Q[+2]A[+1]S[+1]K[+2]	624.313	2	21.4101	843.422	1	y8	V
sll1580	ALGGTVPFGQASK	A[+1]L[+1]G[+1]G[+1]T[+1]V[+1]P[+1]F[+1]G[+1]Q[+2]A[+1]S[+1]K[+2]	624.313	2	21.4101	743.356	1	y7	P
sll1580	ALGGTVPFGQASK	A[+1]L[+1]G[+1]G[+1]T[+1]V[+1]P[+1]F[+1]G[+1]Q[+2]A[+1]S[+1]K[+2]	624.313	2	21.4101	497.241	1	y5	G
sll1580	GAESLLTNGSISVR	GAESLLTNGSISVR	702.378	2	23.9763	946.532	1	y9	L
sll1580	GAESLLTNGSISVR	GAESLLTNGSISVR	702.378	2	23.9763	833.448	1	y8	T
sll1580	GAESLLTNGSISVR	GAESLLTNGSISVR	702.378	2	23.9763	732.4	1	y7	N
sll1580	GAESLLTNGSISVR	GAESLLTNGSISVR	702.378	2	23.9763	618.357	1	y6	G
sll1580	GAESLLTNGSISVR	G[+1]A[+1]E[+1]S[+1]L[+1]L[+1]T[+1]N[+2]G[+1]S[+1]I[+1]S[+1]V[+1]R[+4]	711.351	2	23.9763	959.493	1	y9	L
sll1580	GAESLLTNGSISVR	G[+1]A[+1]E[+1]S[+1]L[+1]L[+1]T[+1]N[+2]G[+1]S[+1]I[+1]S[+1]V[+1]R[+4]	711.351	2	23.9763	845.412	1	y8	T
sll1580	GAESLLTNGSISVR	G[+1]A[+1]E[+1]S[+1]L[+1]L[+1]T[+1]N[+2]G[+1]S[+1]I[+1]S[+1]V[+1]R[+4]	711.351	2	23.9763	743.367	1	y7	N
sll1580	GAESLLTNGSISVR	G[+1]A[+1]E[+1]S[+1]L[+1]L[+1]T[+1]N[+2]G[+1]S[+1]I[+1]S[+1]V[+1]R[+4]	711.351	2	23.9763	627.33	1	y6	G
sll1625	GIASILPLGLR	GIASILPLGLR	555.356	2	19.5657	868.561	1	y8	S
sll1625	GIASILPLGLR	GIASILPLGLR	555.356	2	19.5657	781.529	1	y7	I
sll1625	GIASILPLGLR	GIASILPLGLR	555.356	2	19.5657	555.361	1	y5	P
sll1625	GIASILPLGLR	G[+1]I[+1]A[+1]S[+1]I[+1]L[+1]P[+1]L[+1]G[+1]L[+1]R[+4]	562.335	2	19.5657	879.529	1	y8	S
sll1625	GIASILPLGLR	G[+1]I[+1]A[+1]S[+1]I[+1]L[+1]P[+1]L[+1]G[+1]L[+1]R[+4]	562.335	2	19.5657	791.5	1	y7	I
sll1625	GIASILPLGLR	G[+1]I[+1]A[+1]S[+1]I[+1]L[+1]P[+1]L[+1]G[+1]L[+1]R[+4]	562.335	2	19.5657	563.338	1	y5	P
sll1721	DVTILTYSR	DVTILTYSR	534.29	2	18.9337	853.478	1	y7	T
sll1721	DVTILTYSR	DVTILTYSR	534.29	2	18.9337	752.43	1	y6	I
sll1721	DVTILTYSR	DVTILTYSR	534.29	2	18.9337	639.346	1	y5	L
sll1721	DVTILTYSR	DVTILTYSR	534.29	2	18.9337	262.151	1	y2	S
sll1721	DVTILTYSR	D[+1]V[+1]T[+1]I[+1]L[+1]T[+1]Y[+1]S[+1]R[+4]	540.272	2	18.9337	863.448	1	y7	T
sll1721	DVTILTYSR	D[+1]V[+1]T[+1]I[+1]L[+1]T[+1]Y[+1]S[+1]R[+4]	540.272	2	18.9337	761.403	1	y6	I
sll1721	DVTILTYSR	D[+1]V[+1]T[+1]I[+1]L[+1]T[+1]Y[+1]S[+1]R[+4]	540.272	2	18.9337	647.322	1	y5	L
sll1721	DVTILTYSR	D[+1]V[+1]T[+1]I[+1]L[+1]T[+1]Y[+1]S[+1]R[+4]	540.272	2	18.9337	267.136	1	y2	S
sll1721	ENLPDYEYIVPLDK	ENLPDYEYIVPLDK	854.427	2	28.5378	1351.68	1	y11	P
sll1721	ENLPDYEYIVPLDK	ENLPDYEYIVPLDK	854.427	2	28.5378	976.535	1	y8	E
sll1721	ENLPDYEYIVPLDK	ENLPDYEYIVPLDK	854.427	2	28.5378	684.429	1	y6	I
sll1721	ENLPDYEYIVPLDK	ENLPDYEYIVPLDK	854.427	2	28.5378	571.345	1	y5	V
sll1721	ENLPDYEYIVPLDK	E[+1]N[+2]L[+1]P[+1]D[+1]Y[+1]E[+1]Y[+1]I[+1]V[+1]P[+1]L[+1]D[+1]K[+2]	862.404	2	28.5378	1363.64	1	y11	P
sll1721	ENLPDYEYIVPLDK	E[+1]N[+2]L[+1]P[+1]D[+1]Y[+1]E[+1]Y[+1]I[+1]V[+1]P[+1]L[+1]D[+1]K[+2]	862.404	2	28.5378	985.508	1	y8	E
sll1721	ENLPDYEYIVPLDK	E[+1]N[+2]L[+1]P[+1]D[+1]Y[+1]E[+1]Y[+1]I[+1]V[+1]P[+1]L[+1]D[+1]K[+2]	862.404	2	28.5378	691.408	1	y6	I
sll1721	ENLPDYEYIVPLDK	E[+1]N[+2]L[+1]P[+1]D[+1]Y[+1]E[+1]Y[+1]I[+1]V[+1]P[+1]L[+1]D[+1]K[+2]	862.404	2	28.5378	577.327	1	y5	V
sll1796	MADLEANGK	MADLEANGK	474.726	2	17.1468	817.405	1	y8	A
sll1796	MADLEANGK	MADLEANGK	474.726	2	17.1468	746.368	1	y7	D
sll1796	MADLEANGK	MADLEANGK	474.726	2	17.1468	318.177	1	y3	N
sll1796	MADLEANGK	M[+1]A[+1]D[+1]L[+1]E[+1]A[+1]N[+2]G[+1]K[+2]	480.21	2	17.1468	827.375	1	y8	A
sll1796	MADLEANGK	M[+1]A[+1]D[+1]L[+1]E[+1]A[+1]N[+2]G[+1]K[+2]	480.21	2	17.1468	755.341	1	y7	D
sll1796	MADLEANGK	M[+1]A[+1]D[+1]L[+1]E[+1]A[+1]N[+2]G[+1]K[+2]	480.21	2	17.1468	323.162	1	y3	N
sll1841	VTSTPSVPVGQTVPLTTFQK	VTSTPSVPVGQTVPLTTFQK	1044.07	2	34.2272	1415.79	1	y13	P
sll1841	VTSTPSVPVGQTVPLTTFQK	VTSTPSVPVGQTVPLTTFQK	1044.07	2	34.2272	1219.67	1	y11	G
sll1841	VTSTPSVPVGQTVPLTTFQK	VTSTPSVPVGQTVPLTTFQK	1044.07	2	34.2272	1034.59	1	y9	T
sll1841	VTSTPSVPVGQTVPLTTFQK	VTSTPSVPVGQTVPLTTFQK	1044.07	2	34.2272	834.472	1	y7	P
sll1841	VTSTPSVPVGQTVPLTTFQK	V[+1]T[+1]S[+1]T[+1]P[+1]S[+1]V[+1]P[+1]V[+1]G[+1]Q[+2]T[+1]V[+1]P[+1]L[+1]T[+1]T[+1]F[+1]Q[+2]K[+2]	1055.54	2	34.2272	1431.74	1	y13	P
sll1841	VTSTPSVPVGQTVPLTTFQK	V[+1]T[+1]S[+1]T[+1]P[+1]S[+1]V[+1]P[+1]V[+1]G[+1]Q[+2]T[+1]V[+1]P[+1]L[+1]T[+1]T[+1]F[+1]Q[+2]K[+2]	1055.54	2	34.2272	1233.63	1	y11	G
sll1841	VTSTPSVPVGQTVPLTTFQK	V[+1]T[+1]S[+1]T[+1]P[+1]S[+1]V[+1]P[+1]V[+1]G[+1]Q[+2]T[+1]V[+1]P[+1]L[+1]T[+1]T[+1]F[+1]Q[+2]K[+2]	1055.54	2	34.2272	1045.56	1	y9	T
sll1841	VTSTPSVPVGQTVPLTTFQK	V[+1]T[+1]S[+1]T[+1]P[+1]S[+1]V[+1]P[+1]V[+1]G[+1]Q[+2]T[+1]V[+1]P[+1]L[+1]T[+1]T[+1]F[+1]Q[+2]K[+2]	1055.54	2	34.2272	843.445	1	y7	P
sll1981	LVYPER	LVYPER	388.719	2	14.5666	564.278	1	y4	Y
sll1981	LVYPER	LVYPER	388.719	2	14.5666	401.214	1	y3	P
sll1981	LVYPER	LVYPER	388.719	2	14.5666	304.162	1	y2	E
sll1981	LVYPER	LVYPER	388.719	2	14.5666	175.119	1	y1	R
sll1981	LVYPER	L[+1]V[+1]Y[+1]P[+1]E[+1]R[+4]	393.205	2	14.5666	571.257	1	y4	Y
sll1981	LVYPER	L[+1]V[+1]Y[+1]P[+1]E[+1]R[+4]	393.205	2	14.5666	407.197	1	y3	P
sll1981	LVYPER	L[+1]V[+1]Y[+1]P[+1]E[+1]R[+4]	393.205	2	14.5666	309.147	1	y2	E
sll1981	LVYPER	L[+1]V[+1]Y[+1]P[+1]E[+1]R[+4]	393.205	2	14.5666	179.107	1	y1	R
sll1981	VEAAADLIPILK	VEAAADLIPILK	626.879	2	21.7114	1024.64	1	y10	A
sll1981	VEAAADLIPILK	VEAAADLIPILK	626.879	2	21.7114	953.603	1	y9	A
sll1981	VEAAADLIPILK	VEAAADLIPILK	626.879	2	21.7114	882.566	1	y8	A
sll1981	VEAAADLIPILK	VEAAADLIPILK	626.879	2	21.7114	811.529	1	y7	D
sll1981	VEAAADLIPILK	V[+1]E[+1]A[+1]A[+1]A[+1]D[+1]L[+1]I[+1]P[+1]I[+1]L[+1]K[+2]	633.36	2	21.7114	1035.61	1	y10	A
sll1981	VEAAADLIPILK	V[+1]E[+1]A[+1]A[+1]A[+1]D[+1]L[+1]I[+1]P[+1]I[+1]L[+1]K[+2]	633.36	2	21.7114	963.573	1	y9	A
sll1981	VEAAADLIPILK	V[+1]E[+1]A[+1]A[+1]A[+1]D[+1]L[+1]I[+1]P[+1]I[+1]L[+1]K[+2]	633.36	2	21.7114	891.539	1	y8	A
sll1981	VEAAADLIPILK	V[+1]E[+1]A[+1]A[+1]A[+1]D[+1]L[+1]I[+1]P[+1]I[+1]L[+1]K[+2]	633.36	2	21.7114	819.505	1	y7	D
sll1981	TLGTAANAISK	TLGTAANAISK	523.796	2	18.6189	832.452	1	y9	G
sll1981	TLGTAANAISK	TLGTAANAISK	523.796	2	18.6189	674.383	1	y7	A
sll1981	TLGTAANAISK	TLGTAANAISK	523.796	2	18.6189	603.346	1	y6	A
sll1981	TLGTAANAISK	TLGTAANAISK	523.796	2	18.6189	234.145	1	y2	S
sll1981	TLGTAANAISK	T[+1]L[+1]G[+1]T[+1]A[+1]A[+1]N[+2]A[+1]I[+1]S[+1]K[+2]	530.276	2	18.6189	843.42	1	y9	G
sll1981	TLGTAANAISK	T[+1]L[+1]G[+1]T[+1]A[+1]A[+1]N[+2]A[+1]I[+1]S[+1]K[+2]	530.276	2	18.6189	683.356	1	y7	A
sll1981	TLGTAANAISK	T[+1]L[+1]G[+1]T[+1]A[+1]A[+1]N[+2]A[+1]I[+1]S[+1]K[+2]	530.276	2	18.6189	611.322	1	y6	A
sll1981	TLGTAANAISK	T[+1]L[+1]G[+1]T[+1]A[+1]A[+1]N[+2]A[+1]I[+1]S[+1]K[+2]	530.276	2	18.6189	237.136	1	y2	S
slr0009	LTYYTPDYTPK	LTYYTPDYTPK	681.335	2	23.345	1147.53	1	y9	Y
slr0009	LTYYTPDYTPK	LTYYTPDYTPK	681.335	2	23.345	984.467	1	y8	Y
slr0009	LTYYTPDYTPK	LTYYTPDYTPK	681.335	2	23.345	821.404	1	y7	T
slr0009	LTYYTPDYTPK	LTYYTPDYTPK	681.335	2	23.345	720.356	1	y6	P
slr0009	LTYYTPDYTPK	L[+1]T[+1]Y[+1]Y[+1]T[+1]P[+1]D[+1]Y[+1]T[+1]P[+1]K[+2]	687.317	2	23.345	1157.5	1	y9	Y
slr0009	LTYYTPDYTPK	L[+1]T[+1]Y[+1]Y[+1]T[+1]P[+1]D[+1]Y[+1]T[+1]P[+1]K[+2]	687.317	2	23.345	993.441	1	y8	Y
slr0009	LTYYTPDYTPK	L[+1]T[+1]Y[+1]Y[+1]T[+1]P[+1]D[+1]Y[+1]T[+1]P[+1]K[+2]	687.317	2	23.345	829.38	1	y7	T
slr0009	LTYYTPDYTPK	L[+1]T[+1]Y[+1]Y[+1]T[+1]P[+1]D[+1]Y[+1]T[+1]P[+1]K[+2]	687.317	2	23.345	727.336	1	y6	P
slr0009	FLFVQEAIEK	FLFVQEAIEK	612.337	2	21.2751	963.515	1	y8	F
slr0009	FLFVQEAIEK	FLFVQEAIEK	612.337	2	21.2751	816.446	1	y7	V
slr0009	FLFVQEAIEK	FLFVQEAIEK	612.337	2	21.2751	717.378	1	y6	Q
slr0009	FLFVQEAIEK	FLFVQEAIEK	612.337	2	21.2751	589.319	1	y5	E
slr0009	FLFVQEAIEK	F[+1]L[+1]F[+1]V[+1]Q[+2]E[+1]A[+1]I[+1]E[+1]K[+2]	618.319	2	21.2751	973.485	1	y8	F
slr0009	FLFVQEAIEK	F[+1]L[+1]F[+1]V[+1]Q[+2]E[+1]A[+1]I[+1]E[+1]K[+2]	618.319	2	21.2751	825.419	1	y7	V
slr0009	FLFVQEAIEK	F[+1]L[+1]F[+1]V[+1]Q[+2]E[+1]A[+1]I[+1]E[+1]K[+2]	618.319	2	21.2751	725.354	1	y6	Q
slr0009	FLFVQEAIEK	F[+1]L[+1]F[+1]V[+1]Q[+2]E[+1]A[+1]I[+1]E[+1]K[+2]	618.319	2	21.2751	595.301	1	y5	E
slr0012	YETLSYLPPLTDQQIAK	YETLSYLPPLTDQQIAK	990.52	2	32.6206	1473.79	1	y13	S
slr0012	YETLSYLPPLTDQQIAK	YETLSYLPPLTDQQIAK	990.52	2	32.6206	1386.76	1	y12	Y
slr0012	YETLSYLPPLTDQQIAK	YETLSYLPPLTDQQIAK	990.52	2	32.6206	1223.7	1	y11	L
slr0012	YETLSYLPPLTDQQIAK	YETLSYLPPLTDQQIAK	990.52	2	32.6206	1110.62	1	y10	P
slr0012	YETLSYLPPLTDQQIAK	YETLSYLPPLTDQQIAK	990.52	2	32.6206	757.34	1	b6	Y
slr0012	YETLSYLPPLTDQQIAK	YETLSYLPPLTDQQIAK	990.52	2	32.6206	870.424	1	b7	L
slr0012	YETLSYLPPLTDQQIAK	YETLSYLPPLTDQQIAK	990.52	2	32.6206	967.477	1	b8	P
slr0012	YETLSYLPPLTDQQIAK	Y[+1]E[+1]T[+1]L[+1]S[+1]Y[+1]L[+1]P[+1]P[+1]L[+1]T[+1]D[+1]Q[+2]Q[+2]I[+1]A[+1]K[+2]	1000.49	2	32.6206	1489.75	1	y13	S
slr0012	YETLSYLPPLTDQQIAK	Y[+1]E[+1]T[+1]L[+1]S[+1]Y[+1]L[+1]P[+1]P[+1]L[+1]T[+1]D[+1]Q[+2]Q[+2]I[+1]A[+1]K[+2]	1000.49	2	32.6206	1401.72	1	y12	Y
slr0012	YETLSYLPPLTDQQIAK	Y[+1]E[+1]T[+1]L[+1]S[+1]Y[+1]L[+1]P[+1]P[+1]L[+1]T[+1]D[+1]Q[+2]Q[+2]I[+1]A[+1]K[+2]	1000.49	2	32.6206	1237.66	1	y11	L
slr0012	YETLSYLPPLTDQQIAK	Y[+1]E[+1]T[+1]L[+1]S[+1]Y[+1]L[+1]P[+1]P[+1]L[+1]T[+1]D[+1]Q[+2]Q[+2]I[+1]A[+1]K[+2]	1000.49	2	32.6206	1123.58	1	y10	P
slr0012	YETLSYLPPLTDQQIAK	Y[+1]E[+1]T[+1]L[+1]S[+1]Y[+1]L[+1]P[+1]P[+1]L[+1]T[+1]D[+1]Q[+2]Q[+2]I[+1]A[+1]K[+2]	1000.49	2	32.6206	763.323	1	b6	Y
slr0012	YETLSYLPPLTDQQIAK	Y[+1]E[+1]T[+1]L[+1]S[+1]Y[+1]L[+1]P[+1]P[+1]L[+1]T[+1]D[+1]Q[+2]Q[+2]I[+1]A[+1]K[+2]	1000.49	2	32.6206	877.404	1	b7	L
slr0012	YETLSYLPPLTDQQIAK	Y[+1]E[+1]T[+1]L[+1]S[+1]Y[+1]L[+1]P[+1]P[+1]L[+1]T[+1]D[+1]Q[+2]Q[+2]I[+1]A[+1]K[+2]	1000.49	2	32.6206	975.453	1	b8	P
slr0012	VIGFDNIK	VIGFDNIK	453.258	2	16.5027	806.441	1	y7	I
slr0012	VIGFDNIK	VIGFDNIK	453.258	2	16.5027	693.357	1	y6	G
slr0012	VIGFDNIK	VIGFDNIK	453.258	2	16.5027	636.335	1	y5	F
slr0012	VIGFDNIK	VIGFDNIK	453.258	2	16.5027	489.267	1	y4	D
slr0012	VIGFDNIK	VIGFDNIK	453.258	2	16.5027	213.16	1	b2	I
slr0012	VIGFDNIK	VIGFDNIK	453.258	2	16.5027	270.181	1	b3	G
slr0012	VIGFDNIK	VIGFDNIK	453.258	2	16.5027	417.25	1	b4	F
slr0012	VIGFDNIK	V[+1]I[+1]G[+1]F[+1]D[+1]N[+2]I[+1]K[+2]	458.243	2	16.5027	815.414	1	y7	I
slr0012	VIGFDNIK	V[+1]I[+1]G[+1]F[+1]D[+1]N[+2]I[+1]K[+2]	458.243	2	16.5027	701.333	1	y6	G
slr0012	VIGFDNIK	V[+1]I[+1]G[+1]F[+1]D[+1]N[+2]I[+1]K[+2]	458.243	2	16.5027	643.314	1	y5	F
slr0012	VIGFDNIK	V[+1]I[+1]G[+1]F[+1]D[+1]N[+2]I[+1]K[+2]	458.243	2	16.5027	495.249	1	y4	D
slr0012	VIGFDNIK	V[+1]I[+1]G[+1]F[+1]D[+1]N[+2]I[+1]K[+2]	458.243	2	16.5027	215.154	1	b2	I
slr0012	VIGFDNIK	V[+1]I[+1]G[+1]F[+1]D[+1]N[+2]I[+1]K[+2]	458.243	2	16.5027	273.172	1	b3	G
slr0012	VIGFDNIK	V[+1]I[+1]G[+1]F[+1]D[+1]N[+2]I[+1]K[+2]	458.243	2	16.5027	421.238	1	b4	F
slr0171	LYSQSINLFQK	LYSQSINLFQK	670.864	2	23.0309	849.483	1	y7	S
slr0171	LYSQSINLFQK	LYSQSINLFQK	670.864	2	23.0309	762.451	1	y6	I
slr0171	LYSQSINLFQK	LYSQSINLFQK	670.864	2	23.0309	649.367	1	y5	N
slr0171	LYSQSINLFQK	L[+1]Y[+1]S[+1]Q[+2]S[+1]I[+1]N[+2]L[+1]F[+1]Q[+2]K[+2]	678.342	2	23.0309	859.453	1	y7	S
slr0171	LYSQSINLFQK	L[+1]Y[+1]S[+1]Q[+2]S[+1]I[+1]N[+2]L[+1]F[+1]Q[+2]K[+2]	678.342	2	23.0309	771.424	1	y6	I
slr0171	LYSQSINLFQK	L[+1]Y[+1]S[+1]Q[+2]S[+1]I[+1]N[+2]L[+1]F[+1]Q[+2]K[+2]	678.342	2	23.0309	657.343	1	y5	N
slr0171	LYPDYVIALNNLANVYEK	LYPDYVIALNNLANVYEK	1056.55	2	34.6016	1177.62	1	y10	L
slr0171	LYPDYVIALNNLANVYEK	LYPDYVIALNNLANVYEK	1056.55	2	34.6016	439.219	1	y3	Y
slr0171	LYPDYVIALNNLANVYEK	LYPDYVIALNNLANVYEK	1056.55	2	34.6016	276.155	1	y2	E
slr0171	LYPDYVIALNNLANVYEK	LYPDYVIALNNLANVYEK	1056.55	2	34.6016	147.113	1	y1	K
slr0171	LYPDYVIALNNLANVYEK	L[+1]Y[+1]P[+1]D[+1]Y[+1]V[+1]I[+1]A[+1]L[+1]N[+2]N[+2]L[+1]A[+1]N[+2]V[+1]Y[+1]E[+1]K[+2]	1067.52	2	34.6016	1191.58	1	y10	L
slr0171	LYPDYVIALNNLANVYEK	L[+1]Y[+1]P[+1]D[+1]Y[+1]V[+1]I[+1]A[+1]L[+1]N[+2]N[+2]L[+1]A[+1]N[+2]V[+1]Y[+1]E[+1]K[+2]	1067.52	2	34.6016	443.207	1	y3	Y
slr0171	LYPDYVIALNNLANVYEK	L[+1]Y[+1]P[+1]D[+1]Y[+1]V[+1]I[+1]A[+1]L[+1]N[+2]N[+2]L[+1]A[+1]N[+2]V[+1]Y[+1]E[+1]K[+2]	1067.52	2	34.6016	279.147	1	y2	E
slr0171	LYPDYVIALNNLANVYEK	L[+1]Y[+1]P[+1]D[+1]Y[+1]V[+1]I[+1]A[+1]L[+1]N[+2]N[+2]L[+1]A[+1]N[+2]V[+1]Y[+1]E[+1]K[+2]	1067.52	2	34.6016	149.107	1	y1	K
slr0335	EYSDAFGEDTVPYER	EYSDAFGEDTVPYER	889.381	2	29.5864	1212.55	1	y10	F
slr0335	EYSDAFGEDTVPYER	EYSDAFGEDTVPYER	889.381	2	29.5864	1065.48	1	y9	G
slr0335	EYSDAFGEDTVPYER	EYSDAFGEDTVPYER	889.381	2	29.5864	879.421	1	y7	D
slr0335	EYSDAFGEDTVPYER	EYSDAFGEDTVPYER	889.381	2	29.5864	564.278	1	y4	P
slr0335	EYSDAFGEDTVPYER	E[+1]Y[+1]S[+1]D[+1]A[+1]F[+1]G[+1]E[+1]D[+1]T[+1]V[+1]P[+1]Y[+1]E[+1]R[+4]	898.355	2	29.5864	1225.51	1	y10	F
slr0335	EYSDAFGEDTVPYER	E[+1]Y[+1]S[+1]D[+1]A[+1]F[+1]G[+1]E[+1]D[+1]T[+1]V[+1]P[+1]Y[+1]E[+1]R[+4]	898.355	2	29.5864	1077.45	1	y9	G
slr0335	EYSDAFGEDTVPYER	E[+1]Y[+1]S[+1]D[+1]A[+1]F[+1]G[+1]E[+1]D[+1]T[+1]V[+1]P[+1]Y[+1]E[+1]R[+4]	898.355	2	29.5864	889.391	1	y7	D
slr0335	EYSDAFGEDTVPYER	E[+1]Y[+1]S[+1]D[+1]A[+1]F[+1]G[+1]E[+1]D[+1]T[+1]V[+1]P[+1]Y[+1]E[+1]R[+4]	898.355	2	29.5864	571.257	1	y4	P
slr0335	AYSQSISYLESQVR	AYSQSISYLESQVR	815.907	2	27.3822	981.5	1	y8	S
slr0335	AYSQSISYLESQVR	AYSQSISYLESQVR	815.907	2	27.3822	731.405	1	y6	L
slr0335	AYSQSISYLESQVR	AYSQSISYLESQVR	815.907	2	27.3822	618.321	1	y5	E
slr0335	AYSQSISYLESQVR	AYSQSISYLESQVR	815.907	2	27.3822	489.278	1	y4	S
slr0335	AYSQSISYLESQVR	A[+1]Y[+1]S[+1]Q[+2]S[+1]I[+1]S[+1]Y[+1]L[+1]E[+1]S[+1]Q[+2]V[+1]R[+4]	825.379	2	27.3822	993.464	1	y8	S
slr0335	AYSQSISYLESQVR	A[+1]Y[+1]S[+1]Q[+2]S[+1]I[+1]S[+1]Y[+1]L[+1]E[+1]S[+1]Q[+2]V[+1]R[+4]	825.379	2	27.3822	741.375	1	y6	L
slr0335	AYSQSISYLESQVR	A[+1]Y[+1]S[+1]Q[+2]S[+1]I[+1]S[+1]Y[+1]L[+1]E[+1]S[+1]Q[+2]V[+1]R[+4]	825.379	2	27.3822	627.294	1	y5	E
slr0335	AYSQSISYLESQVR	A[+1]Y[+1]S[+1]Q[+2]S[+1]I[+1]S[+1]Y[+1]L[+1]E[+1]S[+1]Q[+2]V[+1]R[+4]	825.379	2	27.3822	497.254	1	y4	S
slr0335	EIQQYNQILASQGLK	EIQQYNQILASQGLK	866.965	2	28.914	1071.62	1	y10	N
slr0335	EIQQYNQILASQGLK	EIQQYNQILASQGLK	866.965	2	28.914	716.43	1	y7	L
slr0335	EIQQYNQILASQGLK	EIQQYNQILASQGLK	866.965	2	28.914	603.346	1	y6	A
slr0335	EIQQYNQILASQGLK	EIQQYNQILASQGLK	866.965	2	28.914	532.309	1	y5	S
slr0335	EIQQYNQILASQGLK	E[+1]I[+1]Q[+2]Q[+2]Y[+1]N[+2]Q[+2]I[+1]L[+1]A[+1]S[+1]Q[+2]G[+1]L[+1]K[+2]	877.434	2	28.914	1085.57	1	y10	N
slr0335	EIQQYNQILASQGLK	E[+1]I[+1]Q[+2]Q[+2]Y[+1]N[+2]Q[+2]I[+1]L[+1]A[+1]S[+1]Q[+2]G[+1]L[+1]K[+2]	877.434	2	28.914	725.403	1	y7	L
slr0335	EIQQYNQILASQGLK	E[+1]I[+1]Q[+2]Q[+2]Y[+1]N[+2]Q[+2]I[+1]L[+1]A[+1]S[+1]Q[+2]G[+1]L[+1]K[+2]	877.434	2	28.914	611.322	1	y6	A
slr0335	EIQQYNQILASQGLK	E[+1]I[+1]Q[+2]Q[+2]Y[+1]N[+2]Q[+2]I[+1]L[+1]A[+1]S[+1]Q[+2]G[+1]L[+1]K[+2]	877.434	2	28.914	539.288	1	y5	S
slr0394	VLPGIAALDDR	VLPGIAALDDR	570.325	2	20.0147	927.489	1	y9	P
slr0394	VLPGIAALDDR	VLPGIAALDDR	570.325	2	20.0147	830.437	1	y8	G
slr0394	VLPGIAALDDR	VLPGIAALDDR	570.325	2	20.0147	660.331	1	y6	A
slr0394	VLPGIAALDDR	VLPGIAALDDR	570.325	2	20.0147	290.146	1	y2	D
slr0394	VLPGIAALDDR	V[+1]L[+1]P[+1]G[+1]I[+1]A[+1]A[+1]L[+1]D[+1]D[+1]R[+4]	577.304	2	20.0147	939.454	1	y9	P
slr0394	VLPGIAALDDR	V[+1]L[+1]P[+1]G[+1]I[+1]A[+1]A[+1]L[+1]D[+1]D[+1]R[+4]	577.304	2	20.0147	841.404	1	y8	G
slr0394	VLPGIAALDDR	V[+1]L[+1]P[+1]G[+1]I[+1]A[+1]A[+1]L[+1]D[+1]D[+1]R[+4]	577.304	2	20.0147	669.304	1	y6	A
slr0394	VLPGIAALDDR	V[+1]L[+1]P[+1]G[+1]I[+1]A[+1]A[+1]L[+1]D[+1]D[+1]R[+4]	577.304	2	20.0147	295.131	1	y2	D
slr0394	QSIANLTEADLAGK	QSIANLTEADLAGK	715.878	2	24.3813	1102.57	1	y11	A
slr0394	QSIANLTEADLAGK	QSIANLTEADLAGK	715.878	2	24.3813	1031.54	1	y10	N
slr0394	QSIANLTEADLAGK	QSIANLTEADLAGK	715.878	2	24.3813	917.494	1	y9	L
slr0394	QSIANLTEADLAGK	QSIANLTEADLAGK	715.878	2	24.3813	804.41	1	y8	T
slr0394	QSIANLTEADLAGK	Q[+2]S[+1]I[+1]A[+1]N[+2]L[+1]T[+1]E[+1]A[+1]D[+1]L[+1]A[+1]G[+1]K[+2]	724.353	2	24.3813	1115.54	1	y11	A
slr0394	QSIANLTEADLAGK	Q[+2]S[+1]I[+1]A[+1]N[+2]L[+1]T[+1]E[+1]A[+1]D[+1]L[+1]A[+1]G[+1]K[+2]	724.353	2	24.3813	1043.5	1	y10	N
slr0394	QSIANLTEADLAGK	Q[+2]S[+1]I[+1]A[+1]N[+2]L[+1]T[+1]E[+1]A[+1]D[+1]L[+1]A[+1]G[+1]K[+2]	724.353	2	24.3813	927.464	1	y9	L
slr0394	QSIANLTEADLAGK	Q[+2]S[+1]I[+1]A[+1]N[+2]L[+1]T[+1]E[+1]A[+1]D[+1]L[+1]A[+1]G[+1]K[+2]	724.353	2	24.3813	813.383	1	y8	T
slr0394	AALPTIK	AALPTIK	357.231	2	13.6219	642.418	1	y6	A
slr0394	AALPTIK	AALPTIK	357.231	2	13.6219	571.381	1	y5	L
slr0394	AALPTIK	AALPTIK	357.231	2	13.6219	458.297	1	y4	P
slr0394	AALPTIK	AALPTIK	357.231	2	13.6219	260.197	1	y2	I
slr0394	AALPTIK	A[+1]A[+1]L[+1]P[+1]T[+1]I[+1]K[+2]	361.22	2	13.6219	649.398	1	y6	A
slr0394	AALPTIK	A[+1]A[+1]L[+1]P[+1]T[+1]I[+1]K[+2]	361.22	2	13.6219	577.364	1	y5	L
slr0394	AALPTIK	A[+1]A[+1]L[+1]P[+1]T[+1]I[+1]K[+2]	361.22	2	13.6219	463.282	1	y4	P
slr0394	AALPTIK	A[+1]A[+1]L[+1]P[+1]T[+1]I[+1]K[+2]	361.22	2	13.6219	263.188	1	y2	I
slr0752	VPATIEEIAAR	VPATIEEIAAR	585.33	2	20.4649	973.531	1	y9	A
slr0752	VPATIEEIAAR	VPATIEEIAAR	585.33	2	20.4649	902.494	1	y8	T
slr0752	VPATIEEIAAR	VPATIEEIAAR	585.33	2	20.4649	801.446	1	y7	I
slr0752	VPATIEEIAAR	VPATIEEIAAR	585.33	2	20.4649	688.362	1	y6	E
slr0752	VPATIEEIAAR	V[+1]P[+1]A[+1]T[+1]I[+1]E[+1]E[+1]I[+1]A[+1]A[+1]R[+4]	592.309	2	20.4649	985.496	1	y9	A
slr0752	VPATIEEIAAR	V[+1]P[+1]A[+1]T[+1]I[+1]E[+1]E[+1]I[+1]A[+1]A[+1]R[+4]	592.309	2	20.4649	913.462	1	y8	T
slr0752	VPATIEEIAAR	V[+1]P[+1]A[+1]T[+1]I[+1]E[+1]E[+1]I[+1]A[+1]A[+1]R[+4]	592.309	2	20.4649	811.417	1	y7	I
slr0752	VPATIEEIAAR	V[+1]P[+1]A[+1]T[+1]I[+1]E[+1]E[+1]I[+1]A[+1]A[+1]R[+4]	592.309	2	20.4649	697.336	1	y6	E
slr0783	IIIAGNWK	IIIAGNWK	457.777	2	16.6383	801.462	1	y7	I
slr0783	IIIAGNWK	IIIAGNWK	457.777	2	16.6383	688.378	1	y6	I
slr0783	IIIAGNWK	IIIAGNWK	457.777	2	16.6383	575.294	1	y5	A
slr0783	IIIAGNWK	IIIAGNWK	457.777	2	16.6383	504.257	1	y4	G
slr0783	IIIAGNWK	I[+1]I[+1]I[+1]A[+1]G[+1]N[+2]W[+2]K[+2]	463.26	2	16.6383	811.432	1	y7	I
slr0783	IIIAGNWK	I[+1]I[+1]I[+1]A[+1]G[+1]N[+2]W[+2]K[+2]	463.26	2	16.6383	697.351	1	y6	I
slr0783	IIIAGNWK	I[+1]I[+1]I[+1]A[+1]G[+1]N[+2]W[+2]K[+2]	463.26	2	16.6383	583.27	1	y5	A
slr0783	IIIAGNWK	I[+1]I[+1]I[+1]A[+1]G[+1]N[+2]W[+2]K[+2]	463.26	2	16.6383	511.236	1	y4	G
slr0783	DAGETEQVIVDQVK	DAGETEQVIVDQVK	765.886	2	25.8816	928.546	1	y8	Q
slr0783	DAGETEQVIVDQVK	DAGETEQVIVDQVK	765.886	2	25.8816	701.419	1	y6	I
slr0783	DAGETEQVIVDQVK	DAGETEQVIVDQVK	765.886	2	25.8816	588.335	1	y5	V
slr0783	DAGETEQVIVDQVK	DAGETEQVIVDQVK	765.886	2	25.8816	489.267	1	y4	D
slr0783	DAGETEQVIVDQVK	DAGETEQVIVDQVK	765.886	2	25.8816	943.437	1	b9	I
slr0783	DAGETEQVIVDQVK	DAGETEQVIVDQVK	765.886	2	25.8816	1042.51	1	b10	V
slr0783	DAGETEQVIVDQVK	DAGETEQVIVDQVK	765.886	2	25.8816	1157.53	1	b11	D
slr0783	DAGETEQVIVDQVK	DAGETEQVIVDQVK	765.886	2	25.8816	1384.66	1	b13	V
slr0783	DAGETEQVIVDQVK	D[+1]A[+1]G[+1]E[+1]T[+1]E[+1]Q[+2]V[+1]I[+1]V[+1]D[+1]Q[+2]V[+1]K[+2]	774.361	2	25.8816	939.514	1	y8	Q
slr0783	DAGETEQVIVDQVK	D[+1]A[+1]G[+1]E[+1]T[+1]E[+1]Q[+2]V[+1]I[+1]V[+1]D[+1]Q[+2]V[+1]K[+2]	774.361	2	25.8816	709.395	1	y6	I
slr0783	DAGETEQVIVDQVK	D[+1]A[+1]G[+1]E[+1]T[+1]E[+1]Q[+2]V[+1]I[+1]V[+1]D[+1]Q[+2]V[+1]K[+2]	774.361	2	25.8816	595.314	1	y5	V
slr0783	DAGETEQVIVDQVK	D[+1]A[+1]G[+1]E[+1]T[+1]E[+1]Q[+2]V[+1]I[+1]V[+1]D[+1]Q[+2]V[+1]K[+2]	774.361	2	25.8816	495.249	1	y4	D
slr0783	DAGETEQVIVDQVK	D[+1]A[+1]G[+1]E[+1]T[+1]E[+1]Q[+2]V[+1]I[+1]V[+1]D[+1]Q[+2]V[+1]K[+2]	774.361	2	25.8816	953.407	1	b9	I
slr0783	DAGETEQVIVDQVK	D[+1]A[+1]G[+1]E[+1]T[+1]E[+1]Q[+2]V[+1]I[+1]V[+1]D[+1]Q[+2]V[+1]K[+2]	774.361	2	25.8816	1053.47	1	b10	V
slr0783	DAGETEQVIVDQVK	D[+1]A[+1]G[+1]E[+1]T[+1]E[+1]Q[+2]V[+1]I[+1]V[+1]D[+1]Q[+2]V[+1]K[+2]	774.361	2	25.8816	1169.5	1	b11	D
slr0783	DAGETEQVIVDQVK	D[+1]A[+1]G[+1]E[+1]T[+1]E[+1]Q[+2]V[+1]I[+1]V[+1]D[+1]Q[+2]V[+1]K[+2]	774.361	2	25.8816	1399.61	1	b13	V
slr0823	SYILYNMALIHASNGDHEK	SYILYNMALIHASNGDHEK	1088.53	2	35.5608	1291.64	1	y12	A
slr0823	SYILYNMALIHASNGDHEK	SYILYNMALIHASNGDHEK	1088.53	2	35.5608	528.241	1	y4	D
slr0823	SYILYNMALIHASNGDHEK	SYILYNMALIHASNGDHEK	1088.53	2	35.5608	276.155	1	y2	E
slr0823	SYILYNMALIHASNGDHEK	SYILYNMALIHASNGDHEK	1088.53	2	35.5608	147.113	1	y1	K
slr0823	SYILYNMALIHASNGDHEK	S[+1]Y[+1]I[+1]L[+1]Y[+1]N[+2]M[+1]A[+1]L[+1]I[+1]H[+3]A[+1]S[+1]N[+2]G[+1]D[+1]H[+3]E[+1]K[+2]	1101.49	2	35.5608	1309.59	1	y12	A
slr0823	SYILYNMALIHASNGDHEK	S[+1]Y[+1]I[+1]L[+1]Y[+1]N[+2]M[+1]A[+1]L[+1]I[+1]H[+3]A[+1]S[+1]N[+2]G[+1]D[+1]H[+3]E[+1]K[+2]	1101.49	2	35.5608	535.22	1	y4	D
slr0823	SYILYNMALIHASNGDHEK	S[+1]Y[+1]I[+1]L[+1]Y[+1]N[+2]M[+1]A[+1]L[+1]I[+1]H[+3]A[+1]S[+1]N[+2]G[+1]D[+1]H[+3]E[+1]K[+2]	1101.49	2	35.5608	279.147	1	y2	E
slr0823	SYILYNMALIHASNGDHEK	S[+1]Y[+1]I[+1]L[+1]Y[+1]N[+2]M[+1]A[+1]L[+1]I[+1]H[+3]A[+1]S[+1]N[+2]G[+1]D[+1]H[+3]E[+1]K[+2]	1101.49	2	35.5608	149.107	1	y1	K
slr0884	GAAQNIIPSSTGAAK	GAAQNIIPSSTGAAK	693.373	2	23.7062	1058.58	1	y11	N
slr0884	GAAQNIIPSSTGAAK	GAAQNIIPSSTGAAK	693.373	2	23.7062	944.541	1	y10	I
slr0884	GAAQNIIPSSTGAAK	GAAQNIIPSSTGAAK	693.373	2	23.7062	831.457	1	y9	I
slr0884	GAAQNIIPSSTGAAK	GAAQNIIPSSTGAAK	693.373	2	23.7062	718.373	1	y8	P
slr0884	GAAQNIIPSSTGAAK	G[+1]A[+1]A[+1]Q[+2]N[+2]I[+1]I[+1]P[+1]S[+1]S[+1]T[+1]G[+1]A[+1]A[+1]K[+2]	702.346	2	23.7062	1071.55	1	y11	N
slr0884	GAAQNIIPSSTGAAK	G[+1]A[+1]A[+1]Q[+2]N[+2]I[+1]I[+1]P[+1]S[+1]S[+1]T[+1]G[+1]A[+1]A[+1]K[+2]	702.346	2	23.7062	955.509	1	y10	I
slr0884	GAAQNIIPSSTGAAK	G[+1]A[+1]A[+1]Q[+2]N[+2]I[+1]I[+1]P[+1]S[+1]S[+1]T[+1]G[+1]A[+1]A[+1]K[+2]	702.346	2	23.7062	841.427	1	y9	I
slr0884	GAAQNIIPSSTGAAK	G[+1]A[+1]A[+1]Q[+2]N[+2]I[+1]I[+1]P[+1]S[+1]S[+1]T[+1]G[+1]A[+1]A[+1]K[+2]	702.346	2	23.7062	727.346	1	y8	P
slr0884	AAALVLPQLK	AAALVLPQLK	512.332	2	18.275	810.545	1	y7	L
slr0884	AAALVLPQLK	AAALVLPQLK	512.332	2	18.275	697.461	1	y6	V
slr0884	AAALVLPQLK	AAALVLPQLK	512.332	2	18.275	598.392	1	y5	L
slr0884	AAALVLPQLK	AAALVLPQLK	512.332	2	18.275	485.308	1	y4	P
slr0884	AAALVLPQLK	A[+1]A[+1]A[+1]L[+1]V[+1]L[+1]P[+1]Q[+2]L[+1]K[+2]	518.314	2	18.275	819.518	1	y7	L
slr0884	AAALVLPQLK	A[+1]A[+1]A[+1]L[+1]V[+1]L[+1]P[+1]Q[+2]L[+1]K[+2]	518.314	2	18.275	705.437	1	y6	V
slr0884	AAALVLPQLK	A[+1]A[+1]A[+1]L[+1]V[+1]L[+1]P[+1]Q[+2]L[+1]K[+2]	518.314	2	18.275	605.372	1	y5	L
slr0884	AAALVLPQLK	A[+1]A[+1]A[+1]L[+1]V[+1]L[+1]P[+1]Q[+2]L[+1]K[+2]	518.314	2	18.275	491.29	1	y4	P
slr0906	LAFYDYVGNSPAK	LAFYDYVGNSPAK	722.859	2	24.5908	1113.52	1	y10	Y
slr0906	LAFYDYVGNSPAK	LAFYDYVGNSPAK	722.859	2	24.5908	950.458	1	y9	D
slr0906	LAFYDYVGNSPAK	LAFYDYVGNSPAK	722.859	2	24.5908	672.368	1	y7	V
slr0906	LAFYDYVGNSPAK	LAFYDYVGNSPAK	722.859	2	24.5908	573.299	1	y6	G
slr0906	LAFYDYVGNSPAK	L[+1]A[+1]F[+1]Y[+1]D[+1]Y[+1]V[+1]G[+1]N[+2]S[+1]P[+1]A[+1]K[+2]	730.337	2	24.5908	1125.49	1	y10	Y
slr0906	LAFYDYVGNSPAK	L[+1]A[+1]F[+1]Y[+1]D[+1]Y[+1]V[+1]G[+1]N[+2]S[+1]P[+1]A[+1]K[+2]	730.337	2	24.5908	961.425	1	y9	D
slr0906	LAFYDYVGNSPAK	L[+1]A[+1]F[+1]Y[+1]D[+1]Y[+1]V[+1]G[+1]N[+2]S[+1]P[+1]A[+1]K[+2]	730.337	2	24.5908	681.341	1	y7	V
slr0906	LAFYDYVGNSPAK	L[+1]A[+1]F[+1]Y[+1]D[+1]Y[+1]V[+1]G[+1]N[+2]S[+1]P[+1]A[+1]K[+2]	730.337	2	24.5908	581.275	1	y6	G
slr0906	GYFQEEIQR	GYFQEEIQR	585.283	2	20.4635	949.474	1	y7	F
slr0906	GYFQEEIQR	GYFQEEIQR	585.283	2	20.4635	802.405	1	y6	Q
slr0906	GYFQEEIQR	GYFQEEIQR	585.283	2	20.4635	674.347	1	y5	E
slr0906	GYFQEEIQR	GYFQEEIQR	585.283	2	20.4635	416.262	1	y3	I
slr0906	GYFQEEIQR	G[+1]Y[+1]F[+1]Q[+2]E[+1]E[+1]I[+1]Q[+2]R[+4]	592.262	2	20.4635	961.438	1	y7	F
slr0906	GYFQEEIQR	G[+1]Y[+1]F[+1]Q[+2]E[+1]E[+1]I[+1]Q[+2]R[+4]	592.262	2	20.4635	813.373	1	y6	Q
slr0906	GYFQEEIQR	G[+1]Y[+1]F[+1]Q[+2]E[+1]E[+1]I[+1]Q[+2]R[+4]	592.262	2	20.4635	683.32	1	y5	E
slr0906	GYFQEEIQR	G[+1]Y[+1]F[+1]Q[+2]E[+1]E[+1]I[+1]Q[+2]R[+4]	592.262	2	20.4635	423.241	1	y3	I
slr0943	GIFGTK	GIFGTK	311.682	2	12.2554	452.25	1	y4	F
slr0943	GIFGTK	GIFGTK	311.682	2	12.2554	305.182	1	y3	G
slr0943	GIFGTK	GIFGTK	311.682	2	12.2554	147.113	1	y1	K
slr0943	GIFGTK	G[+1]I[+1]F[+1]G[+1]T[+1]K[+2]	315.171	2	12.2554	457.236	1	y4	F
slr0943	GIFGTK	G[+1]I[+1]F[+1]G[+1]T[+1]K[+2]	315.171	2	12.2554	309.17	1	y3	G
slr0943	GIFGTK	G[+1]I[+1]F[+1]G[+1]T[+1]K[+2]	315.171	2	12.2554	149.107	1	y1	K
slr0947	LEEDPSNPELILTAR	LEEDPSNPELILTAR	848.941	2	28.3732	1210.68	1	y11	P
slr0947	LEEDPSNPELILTAR	LEEDPSNPELILTAR	848.941	2	28.3732	1113.63	1	y10	S
slr0947	LEEDPSNPELILTAR	LEEDPSNPELILTAR	848.941	2	28.3732	1026.59	1	y9	N
slr0947	LEEDPSNPELILTAR	LEEDPSNPELILTAR	848.941	2	28.3732	912.551	1	y8	P
slr0947	LEEDPSNPELILTAR	L[+1]E[+1]E[+1]D[+1]P[+1]S[+1]N[+2]P[+1]E[+1]L[+1]I[+1]L[+1]T[+1]A[+1]R[+4]	858.413	2	28.3732	1225.63	1	y11	P
slr0947	LEEDPSNPELILTAR	L[+1]E[+1]E[+1]D[+1]P[+1]S[+1]N[+2]P[+1]E[+1]L[+1]I[+1]L[+1]T[+1]A[+1]R[+4]	858.413	2	28.3732	1127.58	1	y10	S
slr0947	LEEDPSNPELILTAR	L[+1]E[+1]E[+1]D[+1]P[+1]S[+1]N[+2]P[+1]E[+1]L[+1]I[+1]L[+1]T[+1]A[+1]R[+4]	858.413	2	28.3732	1039.56	1	y9	N
slr0947	LEEDPSNPELILTAR	L[+1]E[+1]E[+1]D[+1]P[+1]S[+1]N[+2]P[+1]E[+1]L[+1]I[+1]L[+1]T[+1]A[+1]R[+4]	858.413	2	28.3732	923.519	1	y8	P
slr0947	ITGLELGADDYVVKPFSPK	ITGLELGADDYVVKPFSPK	1025.05	2	33.6565	802.482	1	y7	V
slr0947	ITGLELGADDYVVKPFSPK	ITGLELGADDYVVKPFSPK	1025.05	2	33.6565	331.198	1	y3	S
slr0947	ITGLELGADDYVVKPFSPK	ITGLELGADDYVVKPFSPK	1025.05	2	33.6565	244.166	1	y2	P
slr0947	ITGLELGADDYVVKPFSPK	ITGLELGADDYVVKPFSPK	1025.05	2	33.6565	147.113	1	y1	K
slr0947	ITGLELGADDYVVKPFSPK	I[+1]T[+1]G[+1]L[+1]E[+1]L[+1]G[+1]A[+1]D[+1]D[+1]Y[+1]V[+1]V[+1]K[+2]P[+1]F[+1]S[+1]P[+1]K[+2]	1035.52	2	33.6565	811.455	1	y7	V
slr0947	ITGLELGADDYVVKPFSPK	I[+1]T[+1]G[+1]L[+1]E[+1]L[+1]G[+1]A[+1]D[+1]D[+1]Y[+1]V[+1]V[+1]K[+2]P[+1]F[+1]S[+1]P[+1]K[+2]	1035.52	2	33.6565	335.186	1	y3	S
slr0947	ITGLELGADDYVVKPFSPK	I[+1]T[+1]G[+1]L[+1]E[+1]L[+1]G[+1]A[+1]D[+1]D[+1]Y[+1]V[+1]V[+1]K[+2]P[+1]F[+1]S[+1]P[+1]K[+2]	1035.52	2	33.6565	247.157	1	y2	P
slr0947	ITGLELGADDYVVKPFSPK	I[+1]T[+1]G[+1]L[+1]E[+1]L[+1]G[+1]A[+1]D[+1]D[+1]Y[+1]V[+1]V[+1]K[+2]P[+1]F[+1]S[+1]P[+1]K[+2]	1035.52	2	33.6565	149.107	1	y1	K
slr0947	ITGLELGADDYVVKPFSPK	ITGLELGADDYVVKPFSPK	683.702	3	28.2617	802.482	1	y7	V
slr0947	ITGLELGADDYVVKPFSPK	ITGLELGADDYVVKPFSPK	683.702	3	28.2617	331.198	1	y3	S
slr0947	ITGLELGADDYVVKPFSPK	ITGLELGADDYVVKPFSPK	683.702	3	28.2617	244.166	1	y2	P
slr0947	ITGLELGADDYVVKPFSPK	ITGLELGADDYVVKPFSPK	683.702	3	28.2617	147.113	1	y1	K
slr0947	ITGLELGADDYVVKPFSPK	I[+1]T[+1]G[+1]L[+1]E[+1]L[+1]G[+1]A[+1]D[+1]D[+1]Y[+1]V[+1]V[+1]K[+2]P[+1]F[+1]S[+1]P[+1]K[+2]	690.681	3	28.2617	811.455	1	y7	V
slr0947	ITGLELGADDYVVKPFSPK	I[+1]T[+1]G[+1]L[+1]E[+1]L[+1]G[+1]A[+1]D[+1]D[+1]Y[+1]V[+1]V[+1]K[+2]P[+1]F[+1]S[+1]P[+1]K[+2]	690.681	3	28.2617	335.186	1	y3	S
slr0947	ITGLELGADDYVVKPFSPK	I[+1]T[+1]G[+1]L[+1]E[+1]L[+1]G[+1]A[+1]D[+1]D[+1]Y[+1]V[+1]V[+1]K[+2]P[+1]F[+1]S[+1]P[+1]K[+2]	690.681	3	28.2617	247.157	1	y2	P
slr0947	ITGLELGADDYVVKPFSPK	I[+1]T[+1]G[+1]L[+1]E[+1]L[+1]G[+1]A[+1]D[+1]D[+1]Y[+1]V[+1]V[+1]K[+2]P[+1]F[+1]S[+1]P[+1]K[+2]	690.681	3	28.2617	149.107	1	y1	K
slr0952	YSGALVGDIHR	YSGALVGDIHR	594.312	2	20.7344	937.521	1	y9	G
slr0952	YSGALVGDIHR	YSGALVGDIHR	594.312	2	20.7344	809.463	1	y7	L
slr0952	YSGALVGDIHR	YSGALVGDIHR	594.312	2	20.7344	696.379	1	y6	V
slr0952	YSGALVGDIHR	YSGALVGDIHR	594.312	2	20.7344	597.31	1	y5	G
slr0952	YSGALVGDIHR	Y[+1]S[+1]G[+1]A[+1]L[+1]V[+1]G[+1]D[+1]I[+1]H[+3]R[+4]	602.288	2	20.7344	951.48	1	y9	G
slr0952	YSGALVGDIHR	Y[+1]S[+1]G[+1]A[+1]L[+1]V[+1]G[+1]D[+1]I[+1]H[+3]R[+4]	602.288	2	20.7344	821.427	1	y7	L
slr0952	YSGALVGDIHR	Y[+1]S[+1]G[+1]A[+1]L[+1]V[+1]G[+1]D[+1]I[+1]H[+3]R[+4]	602.288	2	20.7344	707.346	1	y6	V
slr0952	YSGALVGDIHR	Y[+1]S[+1]G[+1]A[+1]L[+1]V[+1]G[+1]D[+1]I[+1]H[+3]R[+4]	602.288	2	20.7344	607.281	1	y5	G
slr0952	QQEGDDLDGSASDLLANGDK	QQEGDDLDGSASDLLANGDK	683.307	3	28.2466	1147.56	1	y12	G
slr0952	QQEGDDLDGSASDLLANGDK	QQEGDDLDGSASDLLANGDK	683.307	3	28.2466	1003.51	1	y10	A
slr0952	QQEGDDLDGSASDLLANGDK	QQEGDDLDGSASDLLANGDK	683.307	3	28.2466	845.436	1	y8	D
slr0952	QQEGDDLDGSASDLLANGDK	Q[+2]Q[+2]E[+1]G[+1]D[+1]D[+1]L[+1]D[+1]G[+1]S[+1]A[+1]S[+1]D[+1]L[+1]L[+1]A[+1]N[+2]G[+1]D[+1]K[+2]	691.283	3	28.2466	1161.52	1	y12	G
slr0952	QQEGDDLDGSASDLLANGDK	Q[+2]Q[+2]E[+1]G[+1]D[+1]D[+1]L[+1]D[+1]G[+1]S[+1]A[+1]S[+1]D[+1]L[+1]L[+1]A[+1]N[+2]G[+1]D[+1]K[+2]	691.283	3	28.2466	1015.47	1	y10	A
slr0952	QQEGDDLDGSASDLLANGDK	Q[+2]Q[+2]E[+1]G[+1]D[+1]D[+1]L[+1]D[+1]G[+1]S[+1]A[+1]S[+1]D[+1]L[+1]L[+1]A[+1]N[+2]G[+1]D[+1]K[+2]	691.283	3	28.2466	855.407	1	y8	D
slr1185	FFVPPAEK	FFVPPAEK	467.755	2	16.9377	640.366	1	y6	V
slr1185	FFVPPAEK	FFVPPAEK	467.755	2	16.9377	444.245	1	y4	P
slr1185	FFVPPAEK	FFVPPAEK	467.755	2	16.9377	347.193	1	y3	A
slr1185	FFVPPAEK	FFVPPAEK	467.755	2	16.9377	276.155	1	y2	E
slr1185	FFVPPAEK	F[+1]F[+1]V[+1]P[+1]P[+1]A[+1]E[+1]K[+2]	472.242	2	16.9377	647.346	1	y6	V
slr1185	FFVPPAEK	F[+1]F[+1]V[+1]P[+1]P[+1]A[+1]E[+1]K[+2]	472.242	2	16.9377	449.23	1	y4	P
slr1185	FFVPPAEK	F[+1]F[+1]V[+1]P[+1]P[+1]A[+1]E[+1]K[+2]	472.242	2	16.9377	351.181	1	y3	A
slr1185	FFVPPAEK	F[+1]F[+1]V[+1]P[+1]P[+1]A[+1]E[+1]K[+2]	472.242	2	16.9377	279.147	1	y2	E
slr1185	ALVAGLAGDPTYLIVK	ALVAGLAGDPTYLIVK	800.969	2	26.9341	635.413	1	y5	Y
slr1185	ALVAGLAGDPTYLIVK	ALVAGLAGDPTYLIVK	800.969	2	26.9341	472.349	1	y4	L
slr1185	ALVAGLAGDPTYLIVK	ALVAGLAGDPTYLIVK	800.969	2	26.9341	359.265	1	y3	I
slr1185	ALVAGLAGDPTYLIVK	ALVAGLAGDPTYLIVK	800.969	2	26.9341	246.181	1	y2	V
slr1185	ALVAGLAGDPTYLIVK	A[+1]L[+1]V[+1]A[+1]G[+1]L[+1]A[+1]G[+1]D[+1]P[+1]T[+1]Y[+1]L[+1]I[+1]V[+1]K[+2]	809.444	2	26.9341	641.395	1	y5	Y
slr1185	ALVAGLAGDPTYLIVK	A[+1]L[+1]V[+1]A[+1]G[+1]L[+1]A[+1]G[+1]D[+1]P[+1]T[+1]Y[+1]L[+1]I[+1]V[+1]K[+2]	809.444	2	26.9341	477.335	1	y4	L
slr1185	ALVAGLAGDPTYLIVK	A[+1]L[+1]V[+1]A[+1]G[+1]L[+1]A[+1]G[+1]D[+1]P[+1]T[+1]Y[+1]L[+1]I[+1]V[+1]K[+2]	809.444	2	26.9341	363.253	1	y3	I
slr1185	ALVAGLAGDPTYLIVK	A[+1]L[+1]V[+1]A[+1]G[+1]L[+1]A[+1]G[+1]D[+1]P[+1]T[+1]Y[+1]L[+1]I[+1]V[+1]K[+2]	809.444	2	26.9341	249.172	1	y2	V
slr1311	VIGTWADVLNR	VIGTWADVLNR	622.343	2	21.5753	1031.53	1	y9	G
slr1311	VIGTWADVLNR	VIGTWADVLNR	622.343	2	21.5753	873.458	1	y7	W
slr1311	VIGTWADVLNR	VIGTWADVLNR	622.343	2	21.5753	687.378	1	y6	A
slr1311	VIGTWADVLNR	VIGTWADVLNR	622.343	2	21.5753	501.314	1	y4	V
slr1311	VIGTWADVLNR	V[+1]I[+1]G[+1]T[+1]W[+2]A[+1]D[+1]V[+1]L[+1]N[+2]R[+4]	630.32	2	21.5753	1045.49	1	y9	G
slr1311	VIGTWADVLNR	V[+1]I[+1]G[+1]T[+1]W[+2]A[+1]D[+1]V[+1]L[+1]N[+2]R[+4]	630.32	2	21.5753	885.422	1	y7	W
slr1311	VIGTWADVLNR	V[+1]I[+1]G[+1]T[+1]W[+2]A[+1]D[+1]V[+1]L[+1]N[+2]R[+4]	630.32	2	21.5753	697.349	1	y6	A
slr1311	VIGTWADVLNR	V[+1]I[+1]G[+1]T[+1]W[+2]A[+1]D[+1]V[+1]L[+1]N[+2]R[+4]	630.32	2	21.5753	509.291	1	y4	V
slr1329	GMDVVDTGAPISVPVGTGTLGR	GMDVVDTGAPISVPVGTGTLGR	1050.04	2	34.4063	1381.78	1	y15	G
slr1329	GMDVVDTGAPISVPVGTGTLGR	GMDVVDTGAPISVPVGTGTLGR	1050.04	2	34.4063	1253.72	1	y13	P
slr1329	GMDVVDTGAPISVPVGTGTLGR	GMDVVDTGAPISVPVGTGTLGR	1050.04	2	34.4063	1043.58	1	y11	S
slr1329	GMDVVDTGAPISVPVGTGTLGR	GMDVVDTGAPISVPVGTGTLGR	1050.04	2	34.4063	857.484	1	y9	P
slr1329	GMDVVDTGAPISVPVGTGTLGR	G[+1]M[+1]D[+1]V[+1]V[+1]D[+1]T[+1]G[+1]A[+1]P[+1]I[+1]S[+1]V[+1]P[+1]V[+1]G[+1]T[+1]G[+1]T[+1]L[+1]G[+1]R[+4]	1062.51	2	34.4063	1399.73	1	y15	G
slr1329	GMDVVDTGAPISVPVGTGTLGR	G[+1]M[+1]D[+1]V[+1]V[+1]D[+1]T[+1]G[+1]A[+1]P[+1]I[+1]S[+1]V[+1]P[+1]V[+1]G[+1]T[+1]G[+1]T[+1]L[+1]G[+1]R[+4]	1062.51	2	34.4063	1269.67	1	y13	P
slr1329	GMDVVDTGAPISVPVGTGTLGR	G[+1]M[+1]D[+1]V[+1]V[+1]D[+1]T[+1]G[+1]A[+1]P[+1]I[+1]S[+1]V[+1]P[+1]V[+1]G[+1]T[+1]G[+1]T[+1]L[+1]G[+1]R[+4]	1062.51	2	34.4063	1057.54	1	y11	S
slr1329	GMDVVDTGAPISVPVGTGTLGR	G[+1]M[+1]D[+1]V[+1]V[+1]D[+1]T[+1]G[+1]A[+1]P[+1]I[+1]S[+1]V[+1]P[+1]V[+1]G[+1]T[+1]G[+1]T[+1]L[+1]G[+1]R[+4]	1062.51	2	34.4063	869.448	1	y9	P
slr1329	VGLTALTMAEYFR	VGLTALTMAEYFR	736.384	2	24.9965	1101.54	1	y9	A
slr1329	VGLTALTMAEYFR	VGLTALTMAEYFR	736.384	2	24.9965	1030.5	1	y8	L
slr1329	VGLTALTMAEYFR	VGLTALTMAEYFR	736.384	2	24.9965	917.419	1	y7	T
slr1329	VGLTALTMAEYFR	VGLTALTMAEYFR	736.384	2	24.9965	685.33	1	y5	A
slr1329	VGLTALTMAEYFR	V[+1]G[+1]L[+1]T[+1]A[+1]L[+1]T[+1]M[+1]A[+1]E[+1]Y[+1]F[+1]R[+4]	744.361	2	24.9965	1113.5	1	y9	A
slr1329	VGLTALTMAEYFR	V[+1]G[+1]L[+1]T[+1]A[+1]L[+1]T[+1]M[+1]A[+1]E[+1]Y[+1]F[+1]R[+4]	744.361	2	24.9965	1041.47	1	y8	L
slr1329	VGLTALTMAEYFR	V[+1]G[+1]L[+1]T[+1]A[+1]L[+1]T[+1]M[+1]A[+1]E[+1]Y[+1]F[+1]R[+4]	744.361	2	24.9965	927.389	1	y7	T
slr1329	VGLTALTMAEYFR	V[+1]G[+1]L[+1]T[+1]A[+1]L[+1]T[+1]M[+1]A[+1]E[+1]Y[+1]F[+1]R[+4]	744.361	2	24.9965	693.307	1	y5	A
slr1329	AILAGELDDLPEQAFYLVGDIEEAK	AILAGELDDLPEQAFYLVGDIEEAK	1360.19	2	43.7107	860.436	1	y8	V
slr1329	AILAGELDDLPEQAFYLVGDIEEAK	AILAGELDDLPEQAFYLVGDIEEAK	1360.19	2	43.7107	761.368	1	y7	G
slr1329	AILAGELDDLPEQAFYLVGDIEEAK	AILAGELDDLPEQAFYLVGDIEEAK	1360.19	2	43.7107	589.319	1	y5	I
slr1329	AILAGELDDLPEQAFYLVGDIEEAK	AILAGELDDLPEQAFYLVGDIEEAK	1360.19	2	43.7107	476.235	1	y4	E
slr1329	AILAGELDDLPEQAFYLVGDIEEAK	A[+1]I[+1]L[+1]A[+1]G[+1]E[+1]L[+1]D[+1]D[+1]L[+1]P[+1]E[+1]Q[+2]A[+1]F[+1]Y[+1]L[+1]V[+1]G[+1]D[+1]I[+1]E[+1]E[+1]A[+1]K[+2]	1373.65	2	43.7107	869.409	1	y8	V
slr1329	AILAGELDDLPEQAFYLVGDIEEAK	A[+1]I[+1]L[+1]A[+1]G[+1]E[+1]L[+1]D[+1]D[+1]L[+1]P[+1]E[+1]Q[+2]A[+1]F[+1]Y[+1]L[+1]V[+1]G[+1]D[+1]I[+1]E[+1]E[+1]A[+1]K[+2]	1373.65	2	43.7107	769.344	1	y7	G
slr1329	AILAGELDDLPEQAFYLVGDIEEAK	A[+1]I[+1]L[+1]A[+1]G[+1]E[+1]L[+1]D[+1]D[+1]L[+1]P[+1]E[+1]Q[+2]A[+1]F[+1]Y[+1]L[+1]V[+1]G[+1]D[+1]I[+1]E[+1]E[+1]A[+1]K[+2]	1373.65	2	43.7107	595.301	1	y5	I
slr1329	AILAGELDDLPEQAFYLVGDIEEAK	A[+1]I[+1]L[+1]A[+1]G[+1]E[+1]L[+1]D[+1]D[+1]L[+1]P[+1]E[+1]Q[+2]A[+1]F[+1]Y[+1]L[+1]V[+1]G[+1]D[+1]I[+1]E[+1]E[+1]A[+1]K[+2]	1373.65	2	43.7107	481.22	1	y4	E
slr1349	LQIQWR	LQIQWR	422.245	2	15.5724	602.341	1	y4	I
slr1349	LQIQWR	LQIQWR	422.245	2	15.5724	489.257	1	y3	Q
slr1349	LQIQWR	LQIQWR	422.245	2	15.5724	361.198	1	y2	W
slr1349	LQIQWR	LQIQWR	422.245	2	15.5724	175.119	1	y1	R
slr1349	LQIQWR	L[+1]Q[+2]I[+1]Q[+2]W[+2]R[+4]	428.228	2	15.5724	611.314	1	y4	I
slr1349	LQIQWR	L[+1]Q[+2]I[+1]Q[+2]W[+2]R[+4]	428.228	2	15.5724	497.233	1	y3	Q
slr1349	LQIQWR	L[+1]Q[+2]I[+1]Q[+2]W[+2]R[+4]	428.228	2	15.5724	367.18	1	y2	W
slr1349	LQIQWR	L[+1]Q[+2]I[+1]Q[+2]W[+2]R[+4]	428.228	2	15.5724	179.107	1	y1	R
slr1367	IGDGWLK	IGDGWLK	394.719	2	14.7466	675.346	1	y6	G
slr1367	IGDGWLK	IGDGWLK	394.719	2	14.7466	618.325	1	y5	D
slr1367	IGDGWLK	IGDGWLK	394.719	2	14.7466	503.298	1	y4	G
slr1367	IGDGWLK	I[+1]G[+1]D[+1]G[+1]W[+2]L[+1]K[+2]	399.205	2	14.7466	683.322	1	y6	G
slr1367	IGDGWLK	I[+1]G[+1]D[+1]G[+1]W[+2]L[+1]K[+2]	399.205	2	14.7466	625.304	1	y5	D
slr1367	IGDGWLK	I[+1]G[+1]D[+1]G[+1]W[+2]L[+1]K[+2]	399.205	2	14.7466	509.28	1	y4	G
slr1367	VVWIPER	VVWIPER	449.761	2	16.3978	700.378	1	y5	W
slr1367	VVWIPER	VVWIPER	449.761	2	16.3978	514.298	1	y4	I
slr1367	VVWIPER	VVWIPER	449.761	2	16.3978	401.214	1	y3	P
slr1367	VVWIPER	VVWIPER	449.761	2	16.3978	175.119	1	y1	R
slr1367	VVWIPER	V[+1]V[+1]W[+2]I[+1]P[+1]E[+1]R[+4]	455.245	2	16.3978	709.351	1	y5	W
slr1367	VVWIPER	V[+1]V[+1]W[+2]I[+1]P[+1]E[+1]R[+4]	455.245	2	16.3978	521.278	1	y4	I
slr1367	VVWIPER	V[+1]V[+1]W[+2]I[+1]P[+1]E[+1]R[+4]	455.245	2	16.3978	407.197	1	y3	P
slr1367	VVWIPER	V[+1]V[+1]W[+2]I[+1]P[+1]E[+1]R[+4]	455.245	2	16.3978	179.107	1	y1	R
slr1459	YASYALIAADNNVLDER	YASYALIAADNNVLDER	949.468	2	31.389	1229.61	1	y11	I
slr1459	YASYALIAADNNVLDER	YASYALIAADNNVLDER	949.468	2	31.389	1116.53	1	y10	A
slr1459	YASYALIAADNNVLDER	YASYALIAADNNVLDER	949.468	2	31.389	1045.49	1	y9	A
slr1459	YASYALIAADNNVLDER	YASYALIAADNNVLDER	949.468	2	31.389	304.162	1	y2	E
slr1459	YASYALIAADNNVLDER	Y[+1]A[+1]S[+1]Y[+1]A[+1]L[+1]I[+1]A[+1]A[+1]D[+1]N[+2]N[+2]V[+1]L[+1]D[+1]E[+1]R[+4]	960.436	2	31.389	1245.56	1	y11	I
slr1459	YASYALIAADNNVLDER	Y[+1]A[+1]S[+1]Y[+1]A[+1]L[+1]I[+1]A[+1]A[+1]D[+1]N[+2]N[+2]V[+1]L[+1]D[+1]E[+1]R[+4]	960.436	2	31.389	1131.48	1	y10	A
slr1459	YASYALIAADNNVLDER	Y[+1]A[+1]S[+1]Y[+1]A[+1]L[+1]I[+1]A[+1]A[+1]D[+1]N[+2]N[+2]V[+1]L[+1]D[+1]E[+1]R[+4]	960.436	2	31.389	1059.45	1	y9	A
slr1459	YASYALIAADNNVLDER	Y[+1]A[+1]S[+1]Y[+1]A[+1]L[+1]I[+1]A[+1]A[+1]D[+1]N[+2]N[+2]V[+1]L[+1]D[+1]E[+1]R[+4]	960.436	2	31.389	309.147	1	y2	E
slr1459	AYFESGSAR	AYFESGSAR	494.23	2	17.7319	753.353	1	y7	F
slr1459	AYFESGSAR	AYFESGSAR	494.23	2	17.7319	606.284	1	y6	E
slr1459	AYFESGSAR	AYFESGSAR	494.23	2	17.7319	477.242	1	y5	S
slr1459	AYFESGSAR	AYFESGSAR	494.23	2	17.7319	390.21	1	y4	G
slr1459	AYFESGSAR	A[+1]Y[+1]F[+1]E[+1]S[+1]G[+1]S[+1]A[+1]R[+4]	500.212	2	17.7319	763.323	1	y7	F
slr1459	AYFESGSAR	A[+1]Y[+1]F[+1]E[+1]S[+1]G[+1]S[+1]A[+1]R[+4]	500.212	2	17.7319	615.257	1	y6	E
slr1459	AYFESGSAR	A[+1]Y[+1]F[+1]E[+1]S[+1]G[+1]S[+1]A[+1]R[+4]	500.212	2	17.7319	485.218	1	y5	S
slr1459	AYFESGSAR	A[+1]Y[+1]F[+1]E[+1]S[+1]G[+1]S[+1]A[+1]R[+4]	500.212	2	17.7319	397.189	1	y4	G
slr1459	ETYNSLGVPIGPTVR	ETYNSLGVPIGPTVR	801.928	2	26.9628	1008.62	1	y10	L
slr1459	ETYNSLGVPIGPTVR	ETYNSLGVPIGPTVR	801.928	2	26.9628	895.536	1	y9	G
slr1459	ETYNSLGVPIGPTVR	ETYNSLGVPIGPTVR	801.928	2	26.9628	739.446	1	y7	P
slr1459	ETYNSLGVPIGPTVR	ETYNSLGVPIGPTVR	801.928	2	26.9628	529.309	1	y5	G
slr1459	ETYNSLGVPIGPTVR	E[+1]T[+1]Y[+1]N[+2]S[+1]L[+1]G[+1]V[+1]P[+1]I[+1]G[+1]P[+1]T[+1]V[+1]R[+4]	811.4	2	26.9628	1021.58	1	y10	L
slr1459	ETYNSLGVPIGPTVR	E[+1]T[+1]Y[+1]N[+2]S[+1]L[+1]G[+1]V[+1]P[+1]I[+1]G[+1]P[+1]T[+1]V[+1]R[+4]	811.4	2	26.9628	907.5	1	y9	G
slr1459	ETYNSLGVPIGPTVR	E[+1]T[+1]Y[+1]N[+2]S[+1]L[+1]G[+1]V[+1]P[+1]I[+1]G[+1]P[+1]T[+1]V[+1]R[+4]	811.4	2	26.9628	749.416	1	y7	P
slr1459	ETYNSLGVPIGPTVR	E[+1]T[+1]Y[+1]N[+2]S[+1]L[+1]G[+1]V[+1]P[+1]I[+1]G[+1]P[+1]T[+1]V[+1]R[+4]	811.4	2	26.9628	537.286	1	y5	G
slr1643	EGDDIAITGPVGK	EGDDIAITGPVGK	636.328	2	21.9948	742.446	1	y8	A
slr1643	EGDDIAITGPVGK	EGDDIAITGPVGK	636.328	2	21.9948	671.409	1	y7	I
slr1643	EGDDIAITGPVGK	EGDDIAITGPVGK	636.328	2	21.9948	558.325	1	y6	T
slr1643	EGDDIAITGPVGK	EGDDIAITGPVGK	636.328	2	21.9948	457.277	1	y5	G
slr1643	EGDDIAITGPVGK	E[+1]G[+1]D[+1]D[+1]I[+1]A[+1]I[+1]T[+1]G[+1]P[+1]V[+1]G[+1]K[+2]	643.307	2	21.9948	751.419	1	y8	A
slr1643	EGDDIAITGPVGK	E[+1]G[+1]D[+1]D[+1]I[+1]A[+1]I[+1]T[+1]G[+1]P[+1]V[+1]G[+1]K[+2]	643.307	2	21.9948	679.385	1	y7	I
slr1643	EGDDIAITGPVGK	E[+1]G[+1]D[+1]D[+1]I[+1]A[+1]I[+1]T[+1]G[+1]P[+1]V[+1]G[+1]K[+2]	643.307	2	21.9948	565.304	1	y6	T
slr1643	EGDDIAITGPVGK	E[+1]G[+1]D[+1]D[+1]I[+1]A[+1]I[+1]T[+1]G[+1]P[+1]V[+1]G[+1]K[+2]	643.307	2	21.9948	463.259	1	y5	G
slr1643	SGSTFITVPLK	SGSTFITVPLK	575.329	2	20.1649	670.45	1	y6	I
slr1643	SGSTFITVPLK	SGSTFITVPLK	575.329	2	20.1649	557.366	1	y5	T
slr1643	SGSTFITVPLK	SGSTFITVPLK	575.329	2	20.1649	456.318	1	y4	V
slr1643	SGSTFITVPLK	SGSTFITVPLK	575.329	2	20.1649	357.25	1	y3	P
slr1643	SGSTFITVPLK	S[+1]G[+1]S[+1]T[+1]F[+1]I[+1]T[+1]V[+1]P[+1]L[+1]K[+2]	581.312	2	20.1649	677.429	1	y6	I
slr1643	SGSTFITVPLK	S[+1]G[+1]S[+1]T[+1]F[+1]I[+1]T[+1]V[+1]P[+1]L[+1]K[+2]	581.312	2	20.1649	563.348	1	y5	T
slr1643	SGSTFITVPLK	S[+1]G[+1]S[+1]T[+1]F[+1]I[+1]T[+1]V[+1]P[+1]L[+1]K[+2]	581.312	2	20.1649	461.303	1	y4	V
slr1643	SGSTFITVPLK	S[+1]G[+1]S[+1]T[+1]F[+1]I[+1]T[+1]V[+1]P[+1]L[+1]K[+2]	581.312	2	20.1649	361.238	1	y3	P
slr1643	MAAEFPDNFR	MAAEFPDNFR	599.271	2	20.8831	995.458	1	y8	A
slr1643	MAAEFPDNFR	MAAEFPDNFR	599.271	2	20.8831	924.421	1	y7	E
slr1643	MAAEFPDNFR	MAAEFPDNFR	599.271	2	20.8831	795.378	1	y6	F
slr1643	MAAEFPDNFR	MAAEFPDNFR	599.271	2	20.8831	648.31	1	y5	P
slr1643	MAAEFPDNFR	M[+1]A[+1]A[+1]E[+1]F[+1]P[+1]D[+1]N[+2]F[+1]R[+4]	606.251	2	20.8831	1007.42	1	y8	A
slr1643	MAAEFPDNFR	M[+1]A[+1]A[+1]E[+1]F[+1]P[+1]D[+1]N[+2]F[+1]R[+4]	606.251	2	20.8831	935.388	1	y7	E
slr1643	MAAEFPDNFR	M[+1]A[+1]A[+1]E[+1]F[+1]P[+1]D[+1]N[+2]F[+1]R[+4]	606.251	2	20.8831	805.349	1	y6	F
slr1643	MAAEFPDNFR	M[+1]A[+1]A[+1]E[+1]F[+1]P[+1]D[+1]N[+2]F[+1]R[+4]	606.251	2	20.8831	657.283	1	y5	P
slr1645	GQINDYISR	GQINDYISR	533.27	2	18.9031	880.452	1	y7	I
slr1645	GQINDYISR	GQINDYISR	533.27	2	18.9031	767.368	1	y6	N
slr1645	GQINDYISR	GQINDYISR	533.27	2	18.9031	538.298	1	y4	Y
slr1645	GQINDYISR	GQINDYISR	533.27	2	18.9031	375.235	1	y3	I
slr1645	GQINDYISR	G[+1]Q[+2]I[+1]N[+2]D[+1]Y[+1]I[+1]S[+1]R[+4]	540.249	2	18.9031	891.42	1	y7	I
slr1645	GQINDYISR	G[+1]Q[+2]I[+1]N[+2]D[+1]Y[+1]I[+1]S[+1]R[+4]	540.249	2	18.9031	777.339	1	y6	N
slr1645	GQINDYISR	G[+1]Q[+2]I[+1]N[+2]D[+1]Y[+1]I[+1]S[+1]R[+4]	540.249	2	18.9031	545.278	1	y4	Y
slr1645	GQINDYISR	G[+1]Q[+2]I[+1]N[+2]D[+1]Y[+1]I[+1]S[+1]R[+4]	540.249	2	18.9031	381.217	1	y3	I
slr1655	TFIGNLPAYR	TFIGNLPAYR	576.314	2	20.1944	903.505	1	y8	I
slr1655	TFIGNLPAYR	TFIGNLPAYR	576.314	2	20.1944	790.421	1	y7	G
slr1655	TFIGNLPAYR	TFIGNLPAYR	576.314	2	20.1944	733.399	1	y6	N
slr1655	TFIGNLPAYR	TFIGNLPAYR	576.314	2	20.1944	506.272	1	y4	P
slr1655	TFIGNLPAYR	T[+1]F[+1]I[+1]G[+1]N[+2]L[+1]P[+1]A[+1]Y[+1]R[+4]	583.293	2	20.1944	915.469	1	y8	I
slr1655	TFIGNLPAYR	T[+1]F[+1]I[+1]G[+1]N[+2]L[+1]P[+1]A[+1]Y[+1]R[+4]	583.293	2	20.1944	801.388	1	y7	G
slr1655	TFIGNLPAYR	T[+1]F[+1]I[+1]G[+1]N[+2]L[+1]P[+1]A[+1]Y[+1]R[+4]	583.293	2	20.1944	743.369	1	y6	N
slr1655	TFIGNLPAYR	T[+1]F[+1]I[+1]G[+1]N[+2]L[+1]P[+1]A[+1]Y[+1]R[+4]	583.293	2	20.1944	513.251	1	y4	P
slr1739	FQSFTQR	FQSFTQR	457.23	2	16.6219	766.384	1	y6	Q
slr1739	FQSFTQR	FQSFTQR	457.23	2	16.6219	638.326	1	y5	S
slr1739	FQSFTQR	FQSFTQR	457.23	2	16.6219	404.225	1	y3	T
slr1739	FQSFTQR	FQSFTQR	457.23	2	16.6219	175.119	1	y1	R
slr1739	FQSFTQR	F[+1]Q[+2]S[+1]F[+1]T[+1]Q[+2]R[+4]	463.212	2	16.6219	777.352	1	y6	Q
slr1739	FQSFTQR	F[+1]Q[+2]S[+1]F[+1]T[+1]Q[+2]R[+4]	463.212	2	16.6219	647.299	1	y5	S
slr1739	FQSFTQR	F[+1]Q[+2]S[+1]F[+1]T[+1]Q[+2]R[+4]	463.212	2	16.6219	411.204	1	y3	T
slr1739	FQSFTQR	F[+1]Q[+2]S[+1]F[+1]T[+1]Q[+2]R[+4]	463.212	2	16.6219	179.107	1	y1	R
slr1739	LADEEGAMEIEPSSVK	LADEEGAMEIEPSSVK	852.903	2	28.4921	759.425	1	y7	I
slr1739	LADEEGAMEIEPSSVK	LADEEGAMEIEPSSVK	852.903	2	28.4921	646.341	1	y6	E
slr1739	LADEEGAMEIEPSSVK	LADEEGAMEIEPSSVK	852.903	2	28.4921	517.298	1	y5	P
slr1739	LADEEGAMEIEPSSVK	LADEEGAMEIEPSSVK	852.903	2	28.4921	246.181	1	y2	V
slr1739	LADEEGAMEIEPSSVK	L[+1]A[+1]D[+1]E[+1]E[+1]G[+1]A[+1]M[+1]E[+1]I[+1]E[+1]P[+1]S[+1]S[+1]V[+1]K[+2]	861.378	2	28.4921	767.401	1	y7	I
slr1739	LADEEGAMEIEPSSVK	L[+1]A[+1]D[+1]E[+1]E[+1]G[+1]A[+1]M[+1]E[+1]I[+1]E[+1]P[+1]S[+1]S[+1]V[+1]K[+2]	861.378	2	28.4921	653.32	1	y6	E
slr1739	LADEEGAMEIEPSSVK	L[+1]A[+1]D[+1]E[+1]E[+1]G[+1]A[+1]M[+1]E[+1]I[+1]E[+1]P[+1]S[+1]S[+1]V[+1]K[+2]	861.378	2	28.4921	523.28	1	y5	P
slr1739	LADEEGAMEIEPSSVK	L[+1]A[+1]D[+1]E[+1]E[+1]G[+1]A[+1]M[+1]E[+1]I[+1]E[+1]P[+1]S[+1]S[+1]V[+1]K[+2]	861.378	2	28.4921	249.172	1	y2	V
slr1793	YLIGEYAK	YLIGEYAK	478.758	2	17.2677	793.445	1	y7	L
slr1793	YLIGEYAK	YLIGEYAK	478.758	2	17.2677	680.361	1	y6	I
slr1793	YLIGEYAK	YLIGEYAK	478.758	2	17.2677	567.277	1	y5	G
slr1793	YLIGEYAK	YLIGEYAK	478.758	2	17.2677	381.213	1	y3	Y
slr1793	YLIGEYAK	Y[+1]L[+1]I[+1]G[+1]E[+1]Y[+1]A[+1]K[+2]	483.245	2	17.2677	801.422	1	y7	L
slr1793	YLIGEYAK	Y[+1]L[+1]I[+1]G[+1]E[+1]Y[+1]A[+1]K[+2]	483.245	2	17.2677	687.341	1	y6	I
slr1793	YLIGEYAK	Y[+1]L[+1]I[+1]G[+1]E[+1]Y[+1]A[+1]K[+2]	483.245	2	17.2677	573.26	1	y5	G
slr1793	YLIGEYAK	Y[+1]L[+1]I[+1]G[+1]E[+1]Y[+1]A[+1]K[+2]	483.245	2	17.2677	385.201	1	y3	Y
slr1793	IASTWEGIK	IASTWEGIK	502.774	2	17.9882	891.457	1	y8	A
slr1793	IASTWEGIK	IASTWEGIK	502.774	2	17.9882	820.42	1	y7	S
slr1793	IASTWEGIK	IASTWEGIK	502.774	2	17.9882	733.388	1	y6	T
slr1793	IASTWEGIK	IASTWEGIK	502.774	2	17.9882	632.34	1	y5	W
slr1793	IASTWEGIK	I[+1]A[+1]S[+1]T[+1]W[+2]E[+1]G[+1]I[+1]K[+2]	508.258	2	17.9882	901.427	1	y8	A
slr1793	IASTWEGIK	I[+1]A[+1]S[+1]T[+1]W[+2]E[+1]G[+1]I[+1]K[+2]	508.258	2	17.9882	829.393	1	y7	S
slr1793	IASTWEGIK	I[+1]A[+1]S[+1]T[+1]W[+2]E[+1]G[+1]I[+1]K[+2]	508.258	2	17.9882	741.364	1	y6	T
slr1793	IASTWEGIK	I[+1]A[+1]S[+1]T[+1]W[+2]E[+1]G[+1]I[+1]K[+2]	508.258	2	17.9882	639.319	1	y5	W
slr1834	LLDAGVAPK	LLDAGVAPK	442.266	2	16.173	770.441	1	y8	L
slr1834	LLDAGVAPK	LLDAGVAPK	442.266	2	16.173	657.357	1	y7	D
slr1834	LLDAGVAPK	LLDAGVAPK	442.266	2	16.173	542.33	1	y6	A
slr1834	LLDAGVAPK	LLDAGVAPK	442.266	2	16.173	244.166	1	y2	P
slr1834	LLDAGVAPK	L[+1]L[+1]D[+1]A[+1]G[+1]V[+1]A[+1]P[+1]K[+2]	447.251	2	16.173	779.414	1	y8	L
slr1834	LLDAGVAPK	L[+1]L[+1]D[+1]A[+1]G[+1]V[+1]A[+1]P[+1]K[+2]	447.251	2	16.173	665.333	1	y7	D
slr1834	LLDAGVAPK	L[+1]L[+1]D[+1]A[+1]G[+1]V[+1]A[+1]P[+1]K[+2]	447.251	2	16.173	549.309	1	y6	A
slr1834	LLDAGVAPK	L[+1]L[+1]D[+1]A[+1]G[+1]V[+1]A[+1]P[+1]K[+2]	447.251	2	16.173	247.157	1	y2	P
slr1834	LNVAPAIQPR	LNVAPAIQPR	539.822	2	19.0997	851.51	1	y8	V
slr1834	LNVAPAIQPR	LNVAPAIQPR	539.822	2	19.0997	752.441	1	y7	A
slr1834	LNVAPAIQPR	LNVAPAIQPR	539.822	2	19.0997	681.404	1	y6	P
slr1834	LNVAPAIQPR	LNVAPAIQPR	539.822	2	19.0997	400.23	1	y3	Q
slr1834	LNVAPAIQPR	L[+1]N[+2]V[+1]A[+1]P[+1]A[+1]I[+1]Q[+2]P[+1]R[+4]	547.3	2	19.0997	863.474	1	y8	V
slr1834	LNVAPAIQPR	L[+1]N[+2]V[+1]A[+1]P[+1]A[+1]I[+1]Q[+2]P[+1]R[+4]	547.3	2	19.0997	763.409	1	y7	A
slr1834	LNVAPAIQPR	L[+1]N[+2]V[+1]A[+1]P[+1]A[+1]I[+1]Q[+2]P[+1]R[+4]	547.3	2	19.0997	691.375	1	y6	P
slr1834	LNVAPAIQPR	L[+1]N[+2]V[+1]A[+1]P[+1]A[+1]I[+1]Q[+2]P[+1]R[+4]	547.3	2	19.0997	407.21	1	y3	Q
slr1835	TPLANLVR	TPLANLVR	442.272	2	16.1731	782.488	1	y7	P
slr1835	TPLANLVR	TPLANLVR	442.272	2	16.1731	685.436	1	y6	L
slr1835	TPLANLVR	TPLANLVR	442.272	2	16.1731	572.351	1	y5	A
slr1835	TPLANLVR	TPLANLVR	442.272	2	16.1731	501.314	1	y4	N
slr1835	TPLANLVR	T[+1]P[+1]L[+1]A[+1]N[+2]L[+1]V[+1]R[+4]	448.254	2	16.1731	793.456	1	y7	P
slr1835	TPLANLVR	T[+1]P[+1]L[+1]A[+1]N[+2]L[+1]V[+1]R[+4]	448.254	2	16.1731	695.406	1	y6	L
slr1835	TPLANLVR	T[+1]P[+1]L[+1]A[+1]N[+2]L[+1]V[+1]R[+4]	448.254	2	16.1731	581.325	1	y5	A
slr1835	TPLANLVR	T[+1]P[+1]L[+1]A[+1]N[+2]L[+1]V[+1]R[+4]	448.254	2	16.1731	509.291	1	y4	N
slr1986	ETYNSLGVPISSTVQAIQAIK	ETYNSLGVPISSTVQAIQAIK	1110.1	2	36.208	1355.79	1	y13	P
slr1986	ETYNSLGVPISSTVQAIQAIK	ETYNSLGVPISSTVQAIQAIK	1110.1	2	36.208	1145.65	1	y11	S
slr1986	ETYNSLGVPISSTVQAIQAIK	ETYNSLGVPISSTVQAIQAIK	1110.1	2	36.208	459.293	1	y4	Q
slr1986	ETYNSLGVPISSTVQAIQAIK	ETYNSLGVPISSTVQAIQAIK	1110.1	2	36.208	331.234	1	y3	A
slr1986	ETYNSLGVPISSTVQAIQAIK	E[+1]T[+1]Y[+1]N[+2]S[+1]L[+1]G[+1]V[+1]P[+1]I[+1]S[+1]S[+1]T[+1]V[+1]Q[+2]A[+1]I[+1]Q[+2]A[+1]I[+1]K[+2]	1122.56	2	36.208	1371.74	1	y13	P
slr1986	ETYNSLGVPISSTVQAIQAIK	E[+1]T[+1]Y[+1]N[+2]S[+1]L[+1]G[+1]V[+1]P[+1]I[+1]S[+1]S[+1]T[+1]V[+1]Q[+2]A[+1]I[+1]Q[+2]A[+1]I[+1]K[+2]	1122.56	2	36.208	1159.61	1	y11	S
slr1986	ETYNSLGVPISSTVQAIQAIK	E[+1]T[+1]Y[+1]N[+2]S[+1]L[+1]G[+1]V[+1]P[+1]I[+1]S[+1]S[+1]T[+1]V[+1]Q[+2]A[+1]I[+1]Q[+2]A[+1]I[+1]K[+2]	1122.56	2	36.208	465.275	1	y4	Q
slr1986	ETYNSLGVPISSTVQAIQAIK	E[+1]T[+1]Y[+1]N[+2]S[+1]L[+1]G[+1]V[+1]P[+1]I[+1]S[+1]S[+1]T[+1]V[+1]Q[+2]A[+1]I[+1]Q[+2]A[+1]I[+1]K[+2]	1122.56	2	36.208	335.222	1	y3	A
slr1986	EVTASLVGADAGK	EVTASLVGADAGK	609.322	2	21.1847	989.526	1	y11	T
slr1986	EVTASLVGADAGK	EVTASLVGADAGK	609.322	2	21.1847	817.441	1	y9	S
slr1986	EVTASLVGADAGK	EVTASLVGADAGK	609.322	2	21.1847	617.325	1	y7	V
slr1986	EVTASLVGADAGK	EVTASLVGADAGK	609.322	2	21.1847	518.257	1	y6	G
slr1986	EVTASLVGADAGK	E[+1]V[+1]T[+1]A[+1]S[+1]L[+1]V[+1]G[+1]A[+1]D[+1]A[+1]G[+1]K[+2]	616.301	2	21.1847	1001.49	1	y11	T
slr1986	EVTASLVGADAGK	E[+1]V[+1]T[+1]A[+1]S[+1]L[+1]V[+1]G[+1]A[+1]D[+1]A[+1]G[+1]K[+2]	616.301	2	21.1847	827.412	1	y9	S
slr1986	EVTASLVGADAGK	E[+1]V[+1]T[+1]A[+1]S[+1]L[+1]V[+1]G[+1]A[+1]D[+1]A[+1]G[+1]K[+2]	616.301	2	21.1847	625.302	1	y7	V
slr1986	EVTASLVGADAGK	E[+1]V[+1]T[+1]A[+1]S[+1]L[+1]V[+1]G[+1]A[+1]D[+1]A[+1]G[+1]K[+2]	616.301	2	21.1847	525.236	1	y6	G
slr1986	SYFASGELR	SYFASGELR	515.254	2	18.3626	779.405	1	y7	F
slr1986	SYFASGELR	SYFASGELR	515.254	2	18.3626	632.336	1	y6	A
slr1986	SYFASGELR	SYFASGELR	515.254	2	18.3626	561.299	1	y5	S
slr1986	SYFASGELR	SYFASGELR	515.254	2	18.3626	474.267	1	y4	G
slr1986	SYFASGELR	S[+1]Y[+1]F[+1]A[+1]S[+1]G[+1]E[+1]L[+1]R[+4]	521.236	2	18.3626	789.375	1	y7	F
slr1986	SYFASGELR	S[+1]Y[+1]F[+1]A[+1]S[+1]G[+1]E[+1]L[+1]R[+4]	521.236	2	18.3626	641.31	1	y6	A
slr1986	SYFASGELR	S[+1]Y[+1]F[+1]A[+1]S[+1]G[+1]E[+1]L[+1]R[+4]	521.236	2	18.3626	569.275	1	y5	S
slr1986	SYFASGELR	S[+1]Y[+1]F[+1]A[+1]S[+1]G[+1]E[+1]L[+1]R[+4]	521.236	2	18.3626	481.246	1	y4	G
slr2033	TSVSPGTPFEALPLNWK	TSVSPGTPFEALPLNWK	615.324	3	25.6633	1117.6	1	y9	F
slr2033	TSVSPGTPFEALPLNWK	TSVSPGTPFEALPLNWK	615.324	3	25.6633	970.536	1	y8	E
slr2033	TSVSPGTPFEALPLNWK	TSVSPGTPFEALPLNWK	615.324	3	25.6633	770.456	1	y6	L
slr2033	TSVSPGTPFEALPLNWK	TSVSPGTPFEALPLNWK	615.324	3	25.6633	657.372	1	y5	P
slr2033	TSVSPGTPFEALPLNWK	T[+1]S[+1]V[+1]S[+1]P[+1]G[+1]T[+1]P[+1]F[+1]E[+1]A[+1]L[+1]P[+1]L[+1]N[+2]W[+2]K[+2]	621.971	3	25.6633	1129.57	1	y9	F
slr2033	TSVSPGTPFEALPLNWK	T[+1]S[+1]V[+1]S[+1]P[+1]G[+1]T[+1]P[+1]F[+1]E[+1]A[+1]L[+1]P[+1]L[+1]N[+2]W[+2]K[+2]	621.971	3	25.6633	981.503	1	y8	E
slr2033	TSVSPGTPFEALPLNWK	T[+1]S[+1]V[+1]S[+1]P[+1]G[+1]T[+1]P[+1]F[+1]E[+1]A[+1]L[+1]P[+1]L[+1]N[+2]W[+2]K[+2]	621.971	3	25.6633	779.429	1	y6	L
slr2033	TSVSPGTPFEALPLNWK	T[+1]S[+1]V[+1]S[+1]P[+1]G[+1]T[+1]P[+1]F[+1]E[+1]A[+1]L[+1]P[+1]L[+1]N[+2]W[+2]K[+2]	621.971	3	25.6633	665.348	1	y5	P
slr2034	LIDLGEEK	LIDLGEEK	458.753	2	16.6676	462.219	1	y4	G
slr2034	LIDLGEEK	LIDLGEEK	458.753	2	16.6676	405.198	1	y3	E
slr2034	LIDLGEEK	LIDLGEEK	458.753	2	16.6676	276.155	1	y2	E
slr2034	LIDLGEEK	L[+1]I[+1]D[+1]L[+1]G[+1]E[+1]E[+1]K[+2]	463.24	2	16.6676	467.205	1	y4	G
slr2034	LIDLGEEK	L[+1]I[+1]D[+1]L[+1]G[+1]E[+1]E[+1]K[+2]	463.24	2	16.6676	409.186	1	y3	E
slr2034	LIDLGEEK	L[+1]I[+1]D[+1]L[+1]G[+1]E[+1]E[+1]K[+2]	463.24	2	16.6676	279.147	1	y2	E
slr2051	EAGELPFNIK	EAGELPFNIK	559.298	2	19.6839	917.509	1	y8	G
slr2051	EAGELPFNIK	EAGELPFNIK	559.298	2	19.6839	731.445	1	y6	L
slr2051	EAGELPFNIK	EAGELPFNIK	559.298	2	19.6839	618.361	1	y5	P
slr2051	EAGELPFNIK	EAGELPFNIK	559.298	2	19.6839	147.113	1	y1	K
slr2051	EAGELPFNIK	E[+1]A[+1]G[+1]E[+1]L[+1]P[+1]F[+1]N[+2]I[+1]K[+2]	565.28	2	19.6839	927.479	1	y8	G
slr2051	EAGELPFNIK	E[+1]A[+1]G[+1]E[+1]L[+1]P[+1]F[+1]N[+2]I[+1]K[+2]	565.28	2	19.6839	739.421	1	y6	L
slr2051	EAGELPFNIK	E[+1]A[+1]G[+1]E[+1]L[+1]P[+1]F[+1]N[+2]I[+1]K[+2]	565.28	2	19.6839	625.34	1	y5	P
slr2051	EAGELPFNIK	E[+1]A[+1]G[+1]E[+1]L[+1]P[+1]F[+1]N[+2]I[+1]K[+2]	565.28	2	19.6839	149.107	1	y1	K
slr2051	VSAQNINIEASVPR	VSAQNINIEASVPR	749.405	2	25.3871	885.479	1	y8	N
slr2051	VSAQNINIEASVPR	VSAQNINIEASVPR	749.405	2	25.3871	658.352	1	y6	E
slr2051	VSAQNINIEASVPR	VSAQNINIEASVPR	749.405	2	25.3871	529.309	1	y5	A
slr2051	VSAQNINIEASVPR	VSAQNINIEASVPR	749.405	2	25.3871	272.172	1	y2	P
slr2051	VSAQNINIEASVPR	V[+1]S[+1]A[+1]Q[+2]N[+2]I[+1]N[+2]I[+1]E[+1]A[+1]S[+1]V[+1]P[+1]R[+4]	759.375	2	25.3871	897.443	1	y8	N
slr2051	VSAQNINIEASVPR	V[+1]S[+1]A[+1]Q[+2]N[+2]I[+1]N[+2]I[+1]E[+1]A[+1]S[+1]V[+1]P[+1]R[+4]	759.375	2	25.3871	667.325	1	y6	E
slr2051	VSAQNINIEASVPR	V[+1]S[+1]A[+1]Q[+2]N[+2]I[+1]N[+2]I[+1]E[+1]A[+1]S[+1]V[+1]P[+1]R[+4]	759.375	2	25.3871	537.286	1	y5	A
slr2051	VSAQNINIEASVPR	V[+1]S[+1]A[+1]Q[+2]N[+2]I[+1]N[+2]I[+1]E[+1]A[+1]S[+1]V[+1]P[+1]R[+4]	759.375	2	25.3871	277.157	1	y2	P
slr2051	GLLLSNTFR	GLLLSNTFR	510.795	2	18.2289	850.478	1	y7	L
slr2051	GLLLSNTFR	GLLLSNTFR	510.795	2	18.2289	737.394	1	y6	L
slr2051	GLLLSNTFR	GLLLSNTFR	510.795	2	18.2289	624.31	1	y5	S
slr2051	GLLLSNTFR	GLLLSNTFR	510.795	2	18.2289	537.278	1	y4	N
slr2051	GLLLSNTFR	G[+1]L[+1]L[+1]L[+1]S[+1]N[+2]T[+1]F[+1]R[+4]	517.276	2	18.2289	861.446	1	y7	L
slr2051	GLLLSNTFR	G[+1]L[+1]L[+1]L[+1]S[+1]N[+2]T[+1]F[+1]R[+4]	517.276	2	18.2289	747.364	1	y6	L
slr2051	GLLLSNTFR	G[+1]L[+1]L[+1]L[+1]S[+1]N[+2]T[+1]F[+1]R[+4]	517.276	2	18.2289	633.283	1	y5	S
slr2051	GLLLSNTFR	G[+1]L[+1]L[+1]L[+1]S[+1]N[+2]T[+1]F[+1]R[+4]	517.276	2	18.2289	545.254	1	y4	N
slr2067	AFVTGGAAR	AFVTGGAAR	425.233	2	15.662	631.352	1	y7	V
slr2067	AFVTGGAAR	AFVTGGAAR	425.233	2	15.662	532.284	1	y6	T
slr2067	AFVTGGAAR	AFVTGGAAR	425.233	2	15.662	431.236	1	y5	G
slr2067	AFVTGGAAR	AFVTGGAAR	425.233	2	15.662	317.193	1	y3	A
slr2067	AFVTGGAAR	A[+1]F[+1]V[+1]T[+1]G[+1]G[+1]A[+1]A[+1]R[+4]	431.215	2	15.662	641.323	1	y7	V
slr2067	AFVTGGAAR	A[+1]F[+1]V[+1]T[+1]G[+1]G[+1]A[+1]A[+1]R[+4]	431.215	2	15.662	541.257	1	y6	T
slr2067	AFVTGGAAR	A[+1]F[+1]V[+1]T[+1]G[+1]G[+1]A[+1]A[+1]R[+4]	431.215	2	15.662	439.212	1	y5	G
slr2067	AFVTGGAAR	A[+1]F[+1]V[+1]T[+1]G[+1]G[+1]A[+1]A[+1]R[+4]	431.215	2	15.662	323.175	1	y3	A
slr2067	IAETLTGSR	IAETLTGSR	474.261	2	17.1328	834.432	1	y8	A
slr2067	IAETLTGSR	IAETLTGSR	474.261	2	17.1328	763.394	1	y7	E
slr2067	IAETLTGSR	IAETLTGSR	474.261	2	17.1328	319.172	1	y3	G
slr2067	IAETLTGSR	I[+1]A[+1]E[+1]T[+1]L[+1]T[+1]G[+1]S[+1]R[+4]	480.244	2	17.1328	845.399	1	y8	A
slr2067	IAETLTGSR	I[+1]A[+1]E[+1]T[+1]L[+1]T[+1]G[+1]S[+1]R[+4]	480.244	2	17.1328	773.365	1	y7	E
slr2067	IAETLTGSR	I[+1]A[+1]E[+1]T[+1]L[+1]T[+1]G[+1]S[+1]R[+4]	480.244	2	17.1328	325.155	1	y3	G
slr2067	SLGTPIEAVAQSVR	SLGTPIEAVAQSVR	714.396	2	24.3369	1069.6	1	y10	P
slr2067	SLGTPIEAVAQSVR	SLGTPIEAVAQSVR	714.396	2	24.3369	859.463	1	y8	E
slr2067	SLGTPIEAVAQSVR	SLGTPIEAVAQSVR	714.396	2	24.3369	730.421	1	y7	A
slr2067	SLGTPIEAVAQSVR	SLGTPIEAVAQSVR	714.396	2	24.3369	560.315	1	y5	A
slr2067	SLGTPIEAVAQSVR	S[+1]L[+1]G[+1]T[+1]P[+1]I[+1]E[+1]A[+1]V[+1]A[+1]Q[+2]S[+1]V[+1]R[+4]	723.37	2	24.3369	1083.56	1	y10	P
slr2067	SLGTPIEAVAQSVR	S[+1]L[+1]G[+1]T[+1]P[+1]I[+1]E[+1]A[+1]V[+1]A[+1]Q[+2]S[+1]V[+1]R[+4]	723.37	2	24.3369	871.428	1	y8	E
slr2067	SLGTPIEAVAQSVR	S[+1]L[+1]G[+1]T[+1]P[+1]I[+1]E[+1]A[+1]V[+1]A[+1]Q[+2]S[+1]V[+1]R[+4]	723.37	2	24.3369	741.388	1	y7	A
slr2067	SLGTPIEAVAQSVR	S[+1]L[+1]G[+1]T[+1]P[+1]I[+1]E[+1]A[+1]V[+1]A[+1]Q[+2]S[+1]V[+1]R[+4]	723.37	2	24.3369	569.288	1	y5	A
sml0007	QLQDVLGR	QLQDVLGR	464.764	2	16.8479	444.293	1	y4	V
sml0007	QLQDVLGR	QLQDVLGR	464.764	2	16.8479	345.224	1	y3	L
sml0007	QLQDVLGR	QLQDVLGR	464.764	2	16.8479	232.14	1	y2	G
sml0007	QLQDVLGR	QLQDVLGR	464.764	2	16.8479	175.119	1	y1	R
sml0007	QLQDVLGR	Q[+2]L[+1]Q[+2]D[+1]V[+1]L[+1]G[+1]R[+4]	471.245	2	16.8479	451.272	1	y4	V
sml0007	QLQDVLGR	Q[+2]L[+1]Q[+2]D[+1]V[+1]L[+1]G[+1]R[+4]	471.245	2	16.8479	351.207	1	y3	L
sml0007	QLQDVLGR	Q[+2]L[+1]Q[+2]D[+1]V[+1]L[+1]G[+1]R[+4]	471.245	2	16.8479	237.126	1	y2	G
sml0007	QLQDVLGR	Q[+2]L[+1]Q[+2]D[+1]V[+1]L[+1]G[+1]R[+4]	471.245	2	16.8479	179.107	1	y1	R
sml0008	FYPDLLFHP	FYPDLLFHP	574.792	2	20.1488	626.366	1	y5	L
sml0008	FYPDLLFHP	FYPDLLFHP	574.792	2	20.1488	513.282	1	y4	L
sml0008	FYPDLLFHP	FYPDLLFHP	574.792	2	20.1488	400.198	1	y3	F
sml0008	FYPDLLFHP	FYPDLLFHP	574.792	2	20.1488	253.13	1	y2	H
sml0008	FYPDLLFHP	F[+1]Y[+1]P[+1]D[+1]L[+1]L[+1]F[+1]H[+3]P[+1]	580.276	2	20.1488	633.345	1	y5	L
sml0008	FYPDLLFHP	F[+1]Y[+1]P[+1]D[+1]L[+1]L[+1]F[+1]H[+3]P[+1]	580.276	2	20.1488	519.264	1	y4	L
sml0008	FYPDLLFHP	F[+1]Y[+1]P[+1]D[+1]L[+1]L[+1]F[+1]H[+3]P[+1]	580.276	2	20.1488	405.183	1	y3	F
sml0008	FYPDLLFHP	F[+1]Y[+1]P[+1]D[+1]L[+1]L[+1]F[+1]H[+3]P[+1]	580.276	2	20.1488	257.118	1	y2	H
ssl3093	LGGTIVNIRPYQADSNEQN	LGGTIVNIRPYQADSNEQN	1045.02	2	34.2556	1321.58	1	y11	R
ssl3093	LGGTIVNIRPYQADSNEQN	LGGTIVNIRPYQADSNEQN	1045.02	2	34.2556	1165.48	1	y10	P
ssl3093	LGGTIVNIRPYQADSNEQN	LGGTIVNIRPYQADSNEQN	1045.02	2	34.2556	261.119	1	y2	Q
ssl3093	LGGTIVNIRPYQADSNEQN	LGGTIVNIRPYQADSNEQN	1045.02	2	34.2556	133.061	1	y1	N
ssl3093	LGGTIVNIRPYQADSNEQN	L[+1]G[+1]G[+1]T[+1]I[+1]V[+1]N[+2]I[+1]R[+4]P[+1]Y[+1]Q[+2]A[+1]D[+1]S[+1]N[+2]E[+1]Q[+2]N[+2]	1058.48	2	34.2556	1339.52	1	y11	R
ssl3093	LGGTIVNIRPYQADSNEQN	L[+1]G[+1]G[+1]T[+1]I[+1]V[+1]N[+2]I[+1]R[+4]P[+1]Y[+1]Q[+2]A[+1]D[+1]S[+1]N[+2]E[+1]Q[+2]N[+2]	1058.48	2	34.2556	1179.43	1	y10	P
ssl3093	LGGTIVNIRPYQADSNEQN	L[+1]G[+1]G[+1]T[+1]I[+1]V[+1]N[+2]I[+1]R[+4]P[+1]Y[+1]Q[+2]A[+1]D[+1]S[+1]N[+2]E[+1]Q[+2]N[+2]	1058.48	2	34.2556	265.107	1	y2	Q
ssl3093	LGGTIVNIRPYQADSNEQN	L[+1]G[+1]G[+1]T[+1]I[+1]V[+1]N[+2]I[+1]R[+4]P[+1]Y[+1]Q[+2]A[+1]D[+1]S[+1]N[+2]E[+1]Q[+2]N[+2]	1058.48	2	34.2556	135.055	1	y1	N
ssr2831	SGILYPVIVR	SGILYPVIVR	558.842	2	19.6703	859.54	1	y7	L
ssr2831	SGILYPVIVR	SGILYPVIVR	558.842	2	19.6703	746.456	1	y6	Y
ssr2831	SGILYPVIVR	SGILYPVIVR	558.842	2	19.6703	583.393	1	y5	P
ssr2831	SGILYPVIVR	SGILYPVIVR	558.842	2	19.6703	486.34	1	y4	V
ssr2831	SGILYPVIVR	S[+1]G[+1]I[+1]L[+1]Y[+1]P[+1]V[+1]I[+1]V[+1]R[+4]	565.323	2	19.6703	869.51	1	y7	L
ssr2831	SGILYPVIVR	S[+1]G[+1]I[+1]L[+1]Y[+1]P[+1]V[+1]I[+1]V[+1]R[+4]	565.323	2	19.6703	755.429	1	y6	Y
ssr2831	SGILYPVIVR	S[+1]G[+1]I[+1]L[+1]Y[+1]P[+1]V[+1]I[+1]V[+1]R[+4]	565.323	2	19.6703	591.369	1	y5	P
ssr2831	SGILYPVIVR	S[+1]G[+1]I[+1]L[+1]Y[+1]P[+1]V[+1]I[+1]V[+1]R[+4]	565.323	2	19.6703	493.319	1	y4	V
ssr3383	VELATGRPGTNAGLA	VELATGRPGTNAGLA	713.886	2	24.3216	1085.57	1	y12	A
ssr3383	VELATGRPGTNAGLA	VELATGRPGTNAGLA	713.886	2	24.3216	1014.53	1	y11	T
ssr3383	VELATGRPGTNAGLA	VELATGRPGTNAGLA	713.886	2	24.3216	913.485	1	y10	G
ssr3383	VELATGRPGTNAGLA	VELATGRPGTNAGLA	713.886	2	24.3216	700.362	1	y8	P
ssr3383	VELATGRPGTNAGLA	V[+1]E[+1]L[+1]A[+1]T[+1]G[+1]R[+4]P[+1]G[+1]T[+1]N[+2]A[+1]G[+1]L[+1]A[+1]	723.358	2	24.3216	1101.52	1	y12	A
ssr3383	VELATGRPGTNAGLA	V[+1]E[+1]L[+1]A[+1]T[+1]G[+1]R[+4]P[+1]G[+1]T[+1]N[+2]A[+1]G[+1]L[+1]A[+1]	723.358	2	24.3216	1029.49	1	y11	T
ssr3383	VELATGRPGTNAGLA	V[+1]E[+1]L[+1]A[+1]T[+1]G[+1]R[+4]P[+1]G[+1]T[+1]N[+2]A[+1]G[+1]L[+1]A[+1]	723.358	2	24.3216	927.443	1	y10	G
ssr3383	VELATGRPGTNAGLA	V[+1]E[+1]L[+1]A[+1]T[+1]G[+1]R[+4]P[+1]G[+1]T[+1]N[+2]A[+1]G[+1]L[+1]A[+1]	723.358	2	24.3216	709.336	1	y8	P
ssr3383	LVPYDNWFR	LVPYDNWFR	605.306	2	21.0642	997.453	1	y7	P
ssr3383	LVPYDNWFR	LVPYDNWFR	605.306	2	21.0642	900.4	1	y6	Y
ssr3383	LVPYDNWFR	LVPYDNWFR	605.306	2	21.0642	737.337	1	y5	D
ssr3383	LVPYDNWFR	LVPYDNWFR	605.306	2	21.0642	622.31	1	y4	N
ssr3383	LVPYDNWFR	L[+1]V[+1]P[+1]Y[+1]D[+1]N[+2]W[+2]F[+1]R[+4]	612.285	2	21.0642	1009.42	1	y7	P
ssr3383	LVPYDNWFR	L[+1]V[+1]P[+1]Y[+1]D[+1]N[+2]W[+2]F[+1]R[+4]	612.285	2	21.0642	911.367	1	y6	Y
ssr3383	LVPYDNWFR	L[+1]V[+1]P[+1]Y[+1]D[+1]N[+2]W[+2]F[+1]R[+4]	612.285	2	21.0642	747.307	1	y5	D
ssr3383	LVPYDNWFR	L[+1]V[+1]P[+1]Y[+1]D[+1]N[+2]W[+2]F[+1]R[+4]	612.285	2	21.0642	631.283	1	y4	N
	FVFFSILR	FVFFSILR	514.8	2	18.349	635.388	1	y5	F
	FVFFSILR	FVFFSILR	514.8	2	18.349	288.203	1	y2	L
	FVFFSILR	FVFFSILR	514.8	2	18.349	175.119	1	y1	R
	FVFFSILR	F[+1]V[+1]F[+1]F[+1]S[+1]I[+1]L[+1]R[+4]	520.284	2	18.349	643.364	1	y5	F
	FVFFSILR	F[+1]V[+1]F[+1]F[+1]S[+1]I[+1]L[+1]R[+4]	520.284	2	18.349	293.188	1	y2	L
	FVFFSILR	F[+1]V[+1]F[+1]F[+1]S[+1]I[+1]L[+1]R[+4]	520.284	2	18.349	179.107	1	y1	R
slr0737	IGQNPEPVTIK	IGQNPEPVTIK	598.338	2	20.8551	897.504	1	y8	N
slr0737	IGQNPEPVTIK	IGQNPEPVTIK	598.338	2	20.8551	783.461	1	y7	P
slr0737	IGQNPEPVTIK	IGQNPEPVTIK	598.338	2	20.8551	557.366	1	y5	P
slr0737	IGQNPEPVTIK	IGQNPEPVTIK	598.338	2	20.8551	147.113	1	y1	K
slr0737	IGQNPEPVTIK	I[+1]G[+1]Q[+2]N[+2]P[+1]E[+1]P[+1]V[+1]T[+1]I[+1]K[+2]	605.317	2	20.8551	907.474	1	y8	N
slr0737	IGQNPEPVTIK	I[+1]G[+1]Q[+2]N[+2]P[+1]E[+1]P[+1]V[+1]T[+1]I[+1]K[+2]	605.317	2	20.8551	791.437	1	y7	P
slr0737	IGQNPEPVTIK	I[+1]G[+1]Q[+2]N[+2]P[+1]E[+1]P[+1]V[+1]T[+1]I[+1]K[+2]	605.317	2	20.8551	563.348	1	y5	P
slr0737	IGQNPEPVTIK	I[+1]G[+1]Q[+2]N[+2]P[+1]E[+1]P[+1]V[+1]T[+1]I[+1]K[+2]	605.317	2	20.8551	149.107	1	y1	K
sll0401	AIILQDLAEQLFAK	AIILQDLAEQLFAK	786.953	2	26.5136	919.525	1	y8	L
sll0401	AIILQDLAEQLFAK	AIILQDLAEQLFAK	786.953	2	26.5136	806.441	1	y7	A
sll0401	AIILQDLAEQLFAK	AIILQDLAEQLFAK	786.953	2	26.5136	735.404	1	y6	E
sll0401	AIILQDLAEQLFAK	AIILQDLAEQLFAK	786.953	2	26.5136	606.361	1	y5	Q
sll0401	AIILQDLAEQLFAK	AIILQDLAEQLFAK	786.953	2	26.5136	478.302	1	y4	L
sll0401	AIILQDLAEQLFAK	A[+1]I[+1]I[+1]L[+1]Q[+2]D[+1]L[+1]A[+1]E[+1]Q[+2]L[+1]F[+1]A[+1]K[+2]	795.428	2	26.5136	929.495	1	y8	L
sll0401	AIILQDLAEQLFAK	A[+1]I[+1]I[+1]L[+1]Q[+2]D[+1]L[+1]A[+1]E[+1]Q[+2]L[+1]F[+1]A[+1]K[+2]	795.428	2	26.5136	815.414	1	y7	A
sll0401	AIILQDLAEQLFAK	A[+1]I[+1]I[+1]L[+1]Q[+2]D[+1]L[+1]A[+1]E[+1]Q[+2]L[+1]F[+1]A[+1]K[+2]	795.428	2	26.5136	743.38	1	y6	E
sll0401	AIILQDLAEQLFAK	A[+1]I[+1]I[+1]L[+1]Q[+2]D[+1]L[+1]A[+1]E[+1]Q[+2]L[+1]F[+1]A[+1]K[+2]	795.428	2	26.5136	613.34	1	y5	Q
sll0401	AIILQDLAEQLFAK	A[+1]I[+1]I[+1]L[+1]Q[+2]D[+1]L[+1]A[+1]E[+1]Q[+2]L[+1]F[+1]A[+1]K[+2]	795.428	2	26.5136	483.288	1	y4	L
slr0665	FTGELQPGVTLR	FTGELQPGVTLR	659.362	2	22.6859	883.536	1	y8	L
slr0665	FTGELQPGVTLR	FTGELQPGVTLR	659.362	2	22.6859	770.452	1	y7	Q
slr0665	FTGELQPGVTLR	FTGELQPGVTLR	659.362	2	22.6859	642.393	1	y6	P
slr0665	FTGELQPGVTLR	FTGELQPGVTLR	659.362	2	22.6859	545.341	1	y5	G
slr0665	FTGELQPGVTLR	FTGELQPGVTLR	659.362	2	22.6859	488.319	1	y4	V
slr0665	FTGELQPGVTLR	F[+1]T[+1]G[+1]E[+1]L[+1]Q[+2]P[+1]G[+1]V[+1]T[+1]L[+1]R[+4]	667.338	2	22.6859	895.5	1	y8	L
slr0665	FTGELQPGVTLR	F[+1]T[+1]G[+1]E[+1]L[+1]Q[+2]P[+1]G[+1]V[+1]T[+1]L[+1]R[+4]	667.338	2	22.6859	781.419	1	y7	Q
slr0665	FTGELQPGVTLR	F[+1]T[+1]G[+1]E[+1]L[+1]Q[+2]P[+1]G[+1]V[+1]T[+1]L[+1]R[+4]	667.338	2	22.6859	651.367	1	y6	P
slr0665	FTGELQPGVTLR	F[+1]T[+1]G[+1]E[+1]L[+1]Q[+2]P[+1]G[+1]V[+1]T[+1]L[+1]R[+4]	667.338	2	22.6859	553.317	1	y5	G
slr0665	FTGELQPGVTLR	F[+1]T[+1]G[+1]E[+1]L[+1]Q[+2]P[+1]G[+1]V[+1]T[+1]L[+1]R[+4]	667.338	2	22.6859	495.298	1	y4	V
slr0665	YLNFNEIDNFEDFGR	YLNFNEIDNFEDFGR	946.926	2	31.3128	999.417	1	y8	D
slr0665	YLNFNEIDNFEDFGR	YLNFNEIDNFEDFGR	946.926	2	31.3128	884.39	1	y7	N
slr0665	YLNFNEIDNFEDFGR	YLNFNEIDNFEDFGR	946.926	2	31.3128	770.347	1	y6	F
slr0665	YLNFNEIDNFEDFGR	YLNFNEIDNFEDFGR	946.926	2	31.3128	623.278	1	y5	E
slr0665	YLNFNEIDNFEDFGR	YLNFNEIDNFEDFGR	946.926	2	31.3128	494.236	1	y4	D
slr0665	YLNFNEIDNFEDFGR	Y[+1]L[+1]N[+2]F[+1]N[+2]E[+1]I[+1]D[+1]N[+2]F[+1]E[+1]D[+1]F[+1]G[+1]R[+4]	957.395	2	31.3128	1011.38	1	y8	D
slr0665	YLNFNEIDNFEDFGR	Y[+1]L[+1]N[+2]F[+1]N[+2]E[+1]I[+1]D[+1]N[+2]F[+1]E[+1]D[+1]F[+1]G[+1]R[+4]	957.395	2	31.3128	895.357	1	y7	N
slr0665	YLNFNEIDNFEDFGR	Y[+1]L[+1]N[+2]F[+1]N[+2]E[+1]I[+1]D[+1]N[+2]F[+1]E[+1]D[+1]F[+1]G[+1]R[+4]	957.395	2	31.3128	779.32	1	y6	F
slr0665	YLNFNEIDNFEDFGR	Y[+1]L[+1]N[+2]F[+1]N[+2]E[+1]I[+1]D[+1]N[+2]F[+1]E[+1]D[+1]F[+1]G[+1]R[+4]	957.395	2	31.3128	631.255	1	y5	E
slr0665	YLNFNEIDNFEDFGR	Y[+1]L[+1]N[+2]F[+1]N[+2]E[+1]I[+1]D[+1]N[+2]F[+1]E[+1]D[+1]F[+1]G[+1]R[+4]	957.395	2	31.3128	501.215	1	y4	D
slr0665	IEDILGMPVGAK	IEDILGMPVGAK	621.842	2	21.5603	772.439	1	y8	L
slr0665	IEDILGMPVGAK	IEDILGMPVGAK	621.842	2	21.5603	659.355	1	y7	G
slr0665	IEDILGMPVGAK	IEDILGMPVGAK	621.842	2	21.5603	602.333	1	y6	M
slr0665	IEDILGMPVGAK	IEDILGMPVGAK	621.842	2	21.5603	471.293	1	y5	P
slr0665	IEDILGMPVGAK	IEDILGMPVGAK	621.842	2	21.5603	374.24	1	y4	V
slr0665	IEDILGMPVGAK	I[+1]E[+1]D[+1]I[+1]L[+1]G[+1]M[+1]P[+1]V[+1]G[+1]A[+1]K[+2]	628.322	2	21.5603	781.412	1	y8	L
slr0665	IEDILGMPVGAK	I[+1]E[+1]D[+1]I[+1]L[+1]G[+1]M[+1]P[+1]V[+1]G[+1]A[+1]K[+2]	628.322	2	21.5603	667.331	1	y7	G
slr0665	IEDILGMPVGAK	I[+1]E[+1]D[+1]I[+1]L[+1]G[+1]M[+1]P[+1]V[+1]G[+1]A[+1]K[+2]	628.322	2	21.5603	609.312	1	y6	M
slr0665	IEDILGMPVGAK	I[+1]E[+1]D[+1]I[+1]L[+1]G[+1]M[+1]P[+1]V[+1]G[+1]A[+1]K[+2]	628.322	2	21.5603	477.275	1	y5	P
slr0665	IEDILGMPVGAK	I[+1]E[+1]D[+1]I[+1]L[+1]G[+1]M[+1]P[+1]V[+1]G[+1]A[+1]K[+2]	628.322	2	21.5603	379.225	1	y4	V
slr1843	FANAIFEPLWNR	FANAIFEPLWNR	739.383	2	25.0865	1074.57	1	y8	I
slr1843	FANAIFEPLWNR	FANAIFEPLWNR	739.383	2	25.0865	961.489	1	y7	F
slr1843	FANAIFEPLWNR	FANAIFEPLWNR	739.383	2	25.0865	814.421	1	y6	E
slr1843	FANAIFEPLWNR	FANAIFEPLWNR	739.383	2	25.0865	685.378	1	y5	P
slr1843	FANAIFEPLWNR	FANAIFEPLWNR	739.383	2	25.0865	588.325	1	y4	L
slr1843	FANAIFEPLWNR	F[+1]A[+1]N[+2]A[+1]I[+1]F[+1]E[+1]P[+1]L[+1]W[+2]N[+2]R[+4]	748.356	2	25.0865	1087.53	1	y8	I
slr1843	FANAIFEPLWNR	F[+1]A[+1]N[+2]A[+1]I[+1]F[+1]E[+1]P[+1]L[+1]W[+2]N[+2]R[+4]	748.356	2	25.0865	973.453	1	y7	F
slr1843	FANAIFEPLWNR	F[+1]A[+1]N[+2]A[+1]I[+1]F[+1]E[+1]P[+1]L[+1]W[+2]N[+2]R[+4]	748.356	2	25.0865	825.388	1	y6	E
slr1843	FANAIFEPLWNR	F[+1]A[+1]N[+2]A[+1]I[+1]F[+1]E[+1]P[+1]L[+1]W[+2]N[+2]R[+4]	748.356	2	25.0865	695.348	1	y5	P
slr1843	FANAIFEPLWNR	F[+1]A[+1]N[+2]A[+1]I[+1]F[+1]E[+1]P[+1]L[+1]W[+2]N[+2]R[+4]	748.356	2	25.0865	597.299	1	y4	L
slr1843	LADINNLENAGIR	LADINNLENAGIR	706.878	2	24.1113	886.474	1	y8	N
slr1843	LADINNLENAGIR	LADINNLENAGIR	706.878	2	24.1113	772.431	1	y7	L
slr1843	LADINNLENAGIR	LADINNLENAGIR	706.878	2	24.1113	659.347	1	y6	E
slr1843	LADINNLENAGIR	LADINNLENAGIR	706.878	2	24.1113	530.305	1	y5	N
slr1843	LADINNLENAGIR	LADINNLENAGIR	706.878	2	24.1113	416.262	1	y4	A
slr1843	LADINNLENAGIR	L[+1]A[+1]D[+1]I[+1]N[+2]N[+2]L[+1]E[+1]N[+2]A[+1]G[+1]I[+1]R[+4]	716.35	2	24.1113	899.436	1	y8	N
slr1843	LADINNLENAGIR	L[+1]A[+1]D[+1]I[+1]N[+2]N[+2]L[+1]E[+1]N[+2]A[+1]G[+1]I[+1]R[+4]	716.35	2	24.1113	783.399	1	y7	L
slr1843	LADINNLENAGIR	L[+1]A[+1]D[+1]I[+1]N[+2]N[+2]L[+1]E[+1]N[+2]A[+1]G[+1]I[+1]R[+4]	716.35	2	24.1113	669.317	1	y6	E
slr1843	LADINNLENAGIR	L[+1]A[+1]D[+1]I[+1]N[+2]N[+2]L[+1]E[+1]N[+2]A[+1]G[+1]I[+1]R[+4]	716.35	2	24.1113	539.278	1	y5	N
slr1843	LADINNLENAGIR	L[+1]A[+1]D[+1]I[+1]N[+2]N[+2]L[+1]E[+1]N[+2]A[+1]G[+1]I[+1]R[+4]	716.35	2	24.1113	423.241	1	y4	A
sll0593	LTNLDWHLSGDR	LTNLDWHLSGDR	713.857	2	24.3207	985.449	1	y8	D
sll0593	LTNLDWHLSGDR	LTNLDWHLSGDR	713.857	2	24.3207	870.422	1	y7	W
sll0593	LTNLDWHLSGDR	LTNLDWHLSGDR	713.857	2	24.3207	684.342	1	y6	H
sll0593	LTNLDWHLSGDR	LTNLDWHLSGDR	713.857	2	24.3207	547.283	1	y5	L
sll0593	LTNLDWHLSGDR	LTNLDWHLSGDR	713.857	2	24.3207	434.199	1	y4	S
sll0593	LTNLDWHLSGDR	L[+1]T[+1]N[+2]L[+1]D[+1]W[+2]H[+3]L[+1]S[+1]G[+1]D[+1]R[+4]	723.329	2	24.3207	999.407	1	y8	D
sll0593	LTNLDWHLSGDR	L[+1]T[+1]N[+2]L[+1]D[+1]W[+2]H[+3]L[+1]S[+1]G[+1]D[+1]R[+4]	723.329	2	24.3207	883.383	1	y7	W
sll0593	LTNLDWHLSGDR	L[+1]T[+1]N[+2]L[+1]D[+1]W[+2]H[+3]L[+1]S[+1]G[+1]D[+1]R[+4]	723.329	2	24.3207	695.31	1	y6	H
sll0593	LTNLDWHLSGDR	L[+1]T[+1]N[+2]L[+1]D[+1]W[+2]H[+3]L[+1]S[+1]G[+1]D[+1]R[+4]	723.329	2	24.3207	555.26	1	y5	L
sll0593	LTNLDWHLSGDR	L[+1]T[+1]N[+2]L[+1]D[+1]W[+2]H[+3]L[+1]S[+1]G[+1]D[+1]R[+4]	723.329	2	24.3207	441.179	1	y4	S
slr0329	EMNLTGLELAQLAAK	EMNLTGLELAQLAAK	801.432	2	26.948	843.493	1	y8	E
slr0329	EMNLTGLELAQLAAK	EMNLTGLELAQLAAK	801.432	2	26.948	714.451	1	y7	L
slr0329	EMNLTGLELAQLAAK	EMNLTGLELAQLAAK	801.432	2	26.948	601.367	1	y6	A
slr0329	EMNLTGLELAQLAAK	EMNLTGLELAQLAAK	801.432	2	26.948	530.33	1	y5	Q
slr0329	EMNLTGLELAQLAAK	EMNLTGLELAQLAAK	801.432	2	26.948	402.271	1	y4	L
slr0329	EMNLTGLELAQLAAK	E[+1]M[+1]N[+2]L[+1]T[+1]G[+1]L[+1]E[+1]L[+1]A[+1]Q[+2]L[+1]A[+1]A[+1]K[+2]	810.405	2	26.948	853.464	1	y8	E
slr0329	EMNLTGLELAQLAAK	E[+1]M[+1]N[+2]L[+1]T[+1]G[+1]L[+1]E[+1]L[+1]A[+1]Q[+2]L[+1]A[+1]A[+1]K[+2]	810.405	2	26.948	723.424	1	y7	L
slr0329	EMNLTGLELAQLAAK	E[+1]M[+1]N[+2]L[+1]T[+1]G[+1]L[+1]E[+1]L[+1]A[+1]Q[+2]L[+1]A[+1]A[+1]K[+2]	810.405	2	26.948	609.343	1	y6	A
slr0329	EMNLTGLELAQLAAK	E[+1]M[+1]N[+2]L[+1]T[+1]G[+1]L[+1]E[+1]L[+1]A[+1]Q[+2]L[+1]A[+1]A[+1]K[+2]	810.405	2	26.948	537.309	1	y5	Q
slr0329	EMNLTGLELAQLAAK	E[+1]M[+1]N[+2]L[+1]T[+1]G[+1]L[+1]E[+1]L[+1]A[+1]Q[+2]L[+1]A[+1]A[+1]K[+2]	810.405	2	26.948	407.256	1	y4	L
slr1176	AMQVDTSVLGLSAEK	AMQVDTSVLGLSAEK	774.901	2	26.152	816.483	1	y8	V
slr1176	AMQVDTSVLGLSAEK	AMQVDTSVLGLSAEK	774.901	2	26.152	717.414	1	y7	L
slr1176	AMQVDTSVLGLSAEK	AMQVDTSVLGLSAEK	774.901	2	26.152	604.33	1	y6	G
slr1176	AMQVDTSVLGLSAEK	AMQVDTSVLGLSAEK	774.901	2	26.152	547.309	1	y5	L
slr1176	AMQVDTSVLGLSAEK	AMQVDTSVLGLSAEK	774.901	2	26.152	434.225	1	y4	S
slr1176	AMQVDTSVLGLSAEK	A[+1]M[+1]Q[+2]V[+1]D[+1]T[+1]S[+1]V[+1]L[+1]G[+1]L[+1]S[+1]A[+1]E[+1]K[+2]	783.375	2	26.152	825.456	1	y8	V
slr1176	AMQVDTSVLGLSAEK	A[+1]M[+1]Q[+2]V[+1]D[+1]T[+1]S[+1]V[+1]L[+1]G[+1]L[+1]S[+1]A[+1]E[+1]K[+2]	783.375	2	26.152	725.39	1	y7	L
slr1176	AMQVDTSVLGLSAEK	A[+1]M[+1]Q[+2]V[+1]D[+1]T[+1]S[+1]V[+1]L[+1]G[+1]L[+1]S[+1]A[+1]E[+1]K[+2]	783.375	2	26.152	611.309	1	y6	G
slr1176	AMQVDTSVLGLSAEK	A[+1]M[+1]Q[+2]V[+1]D[+1]T[+1]S[+1]V[+1]L[+1]G[+1]L[+1]S[+1]A[+1]E[+1]K[+2]	783.375	2	26.152	553.291	1	y5	L
slr1176	AMQVDTSVLGLSAEK	A[+1]M[+1]Q[+2]V[+1]D[+1]T[+1]S[+1]V[+1]L[+1]G[+1]L[+1]S[+1]A[+1]E[+1]K[+2]	783.375	2	26.152	439.21	1	y4	S
sll1676	TAENGEWYPAPGK	TAENGEWYPAPGK	710.331	2	24.2149	947.462	1	y8	E
sll1676	TAENGEWYPAPGK	TAENGEWYPAPGK	710.331	2	24.2149	818.42	1	y7	W
sll1676	TAENGEWYPAPGK	TAENGEWYPAPGK	710.331	2	24.2149	632.34	1	y6	Y
sll1676	TAENGEWYPAPGK	TAENGEWYPAPGK	710.331	2	24.2149	469.277	1	y5	P
sll1676	TAENGEWYPAPGK	TAENGEWYPAPGK	710.331	2	24.2149	372.224	1	y4	A
sll1676	TAENGEWYPAPGK	TAENGEWYPAPGK	710.331	2	24.2149	301.187	1	y3	P
sll1676	TAENGEWYPAPGK	T[+1]A[+1]E[+1]N[+2]G[+1]E[+1]W[+2]Y[+1]P[+1]A[+1]P[+1]G[+1]K[+2]	718.307	2	24.2149	957.432	1	y8	E
sll1676	TAENGEWYPAPGK	T[+1]A[+1]E[+1]N[+2]G[+1]E[+1]W[+2]Y[+1]P[+1]A[+1]P[+1]G[+1]K[+2]	718.307	2	24.2149	827.393	1	y7	W
sll1676	TAENGEWYPAPGK	T[+1]A[+1]E[+1]N[+2]G[+1]E[+1]W[+2]Y[+1]P[+1]A[+1]P[+1]G[+1]K[+2]	718.307	2	24.2149	639.319	1	y6	Y
sll1676	TAENGEWYPAPGK	T[+1]A[+1]E[+1]N[+2]G[+1]E[+1]W[+2]Y[+1]P[+1]A[+1]P[+1]G[+1]K[+2]	718.307	2	24.2149	475.259	1	y5	P
sll1676	TAENGEWYPAPGK	T[+1]A[+1]E[+1]N[+2]G[+1]E[+1]W[+2]Y[+1]P[+1]A[+1]P[+1]G[+1]K[+2]	718.307	2	24.2149	377.209	1	y4	A
sll1676	TAENGEWYPAPGK	T[+1]A[+1]E[+1]N[+2]G[+1]E[+1]W[+2]Y[+1]P[+1]A[+1]P[+1]G[+1]K[+2]	718.307	2	24.2149	305.175	1	y3	P
sll0045	EMLWDYLDNFADHALDYLK	EMLWDYLDNFADHALDYLK	1186.55	2	38.5015	974.494	1	y8	D
sll0045	EMLWDYLDNFADHALDYLK	EMLWDYLDNFADHALDYLK	1186.55	2	38.5015	859.467	1	y7	H
sll0045	EMLWDYLDNFADHALDYLK	EMLWDYLDNFADHALDYLK	1186.55	2	38.5015	722.408	1	y6	A
sll0045	EMLWDYLDNFADHALDYLK	EMLWDYLDNFADHALDYLK	1186.55	2	38.5015	651.371	1	y5	L
sll0045	EMLWDYLDNFADHALDYLK	EMLWDYLDNFADHALDYLK	1186.55	2	38.5015	538.287	1	y4	D
sll0045	EMLWDYLDNFADHALDYLK	E[+1]M[+1]L[+1]W[+2]D[+1]Y[+1]L[+1]D[+1]N[+2]F[+1]A[+1]D[+1]H[+3]A[+1]L[+1]D[+1]Y[+1]L[+1]K[+2]	1198.51	2	38.5015	985.462	1	y8	D
sll0045	EMLWDYLDNFADHALDYLK	E[+1]M[+1]L[+1]W[+2]D[+1]Y[+1]L[+1]D[+1]N[+2]F[+1]A[+1]D[+1]H[+3]A[+1]L[+1]D[+1]Y[+1]L[+1]K[+2]	1198.51	2	38.5015	869.438	1	y7	H
sll0045	EMLWDYLDNFADHALDYLK	E[+1]M[+1]L[+1]W[+2]D[+1]Y[+1]L[+1]D[+1]N[+2]F[+1]A[+1]D[+1]H[+3]A[+1]L[+1]D[+1]Y[+1]L[+1]K[+2]	1198.51	2	38.5015	729.388	1	y6	A
sll0045	EMLWDYLDNFADHALDYLK	E[+1]M[+1]L[+1]W[+2]D[+1]Y[+1]L[+1]D[+1]N[+2]F[+1]A[+1]D[+1]H[+3]A[+1]L[+1]D[+1]Y[+1]L[+1]K[+2]	1198.51	2	38.5015	657.353	1	y5	L
sll0045	EMLWDYLDNFADHALDYLK	E[+1]M[+1]L[+1]W[+2]D[+1]Y[+1]L[+1]D[+1]N[+2]F[+1]A[+1]D[+1]H[+3]A[+1]L[+1]D[+1]Y[+1]L[+1]K[+2]	1198.51	2	38.5015	543.272	1	y4	D
sll0045	QTLDELLEVLYQHR	QTLDELLEVLYQHR	878.965	2	29.274	1057.58	1	y8	L
sll0045	QTLDELLEVLYQHR	QTLDELLEVLYQHR	878.965	2	29.274	944.495	1	y7	E
sll0045	QTLDELLEVLYQHR	QTLDELLEVLYQHR	878.965	2	29.274	815.452	1	y6	V
sll0045	QTLDELLEVLYQHR	QTLDELLEVLYQHR	878.965	2	29.274	716.384	1	y5	L
sll0045	QTLDELLEVLYQHR	QTLDELLEVLYQHR	878.965	2	29.274	603.3	1	y4	Y
sll0045	QTLDELLEVLYQHR	Q[+2]T[+1]L[+1]D[+1]E[+1]L[+1]L[+1]E[+1]V[+1]L[+1]Y[+1]Q[+2]H[+3]R[+4]	889.434	2	29.274	1071.54	1	y8	L
sll0045	QTLDELLEVLYQHR	Q[+2]T[+1]L[+1]D[+1]E[+1]L[+1]L[+1]E[+1]V[+1]L[+1]Y[+1]Q[+2]H[+3]R[+4]	889.434	2	29.274	957.456	1	y7	E
sll0045	QTLDELLEVLYQHR	Q[+2]T[+1]L[+1]D[+1]E[+1]L[+1]L[+1]E[+1]V[+1]L[+1]Y[+1]Q[+2]H[+3]R[+4]	889.434	2	29.274	827.417	1	y6	V
sll0045	QTLDELLEVLYQHR	Q[+2]T[+1]L[+1]D[+1]E[+1]L[+1]L[+1]E[+1]V[+1]L[+1]Y[+1]Q[+2]H[+3]R[+4]	889.434	2	29.274	727.351	1	y5	L
sll0045	QTLDELLEVLYQHR	Q[+2]T[+1]L[+1]D[+1]E[+1]L[+1]L[+1]E[+1]V[+1]L[+1]Y[+1]Q[+2]H[+3]R[+4]	889.434	2	29.274	613.27	1	y4	Y
slr0897	YVVTGSEWAASIAPGSSVK	YVVTGSEWAASIAPGSSVK	954.989	2	31.5547	758.441	1	y8	I
slr0897	YVVTGSEWAASIAPGSSVK	YVVTGSEWAASIAPGSSVK	954.989	2	31.5547	645.357	1	y7	A
slr0897	YVVTGSEWAASIAPGSSVK	YVVTGSEWAASIAPGSSVK	954.989	2	31.5547	574.32	1	y6	P
slr0897	YVVTGSEWAASIAPGSSVK	YVVTGSEWAASIAPGSSVK	954.989	2	31.5547	477.267	1	y5	G
slr0897	YVVTGSEWAASIAPGSSVK	YVVTGSEWAASIAPGSSVK	954.989	2	31.5547	420.245	1	y4	S
slr0897	YVVTGSEWAASIAPGSSVK	Y[+1]V[+1]V[+1]T[+1]G[+1]S[+1]E[+1]W[+2]A[+1]A[+1]S[+1]I[+1]A[+1]P[+1]G[+1]S[+1]S[+1]V[+1]K[+2]	965.458	2	31.5547	767.414	1	y8	I
slr0897	YVVTGSEWAASIAPGSSVK	Y[+1]V[+1]V[+1]T[+1]G[+1]S[+1]E[+1]W[+2]A[+1]A[+1]S[+1]I[+1]A[+1]P[+1]G[+1]S[+1]S[+1]V[+1]K[+2]	965.458	2	31.5547	653.333	1	y7	A
slr0897	YVVTGSEWAASIAPGSSVK	Y[+1]V[+1]V[+1]T[+1]G[+1]S[+1]E[+1]W[+2]A[+1]A[+1]S[+1]I[+1]A[+1]P[+1]G[+1]S[+1]S[+1]V[+1]K[+2]	965.458	2	31.5547	581.299	1	y6	P
slr0897	YVVTGSEWAASIAPGSSVK	Y[+1]V[+1]V[+1]T[+1]G[+1]S[+1]E[+1]W[+2]A[+1]A[+1]S[+1]I[+1]A[+1]P[+1]G[+1]S[+1]S[+1]V[+1]K[+2]	965.458	2	31.5547	483.249	1	y5	G
slr0897	YVVTGSEWAASIAPGSSVK	Y[+1]V[+1]V[+1]T[+1]G[+1]S[+1]E[+1]W[+2]A[+1]A[+1]S[+1]I[+1]A[+1]P[+1]G[+1]S[+1]S[+1]V[+1]K[+2]	965.458	2	31.5547	425.23	1	y4	S
slr0897	WLDAWVNGTDGVQITDGGLR	WLDAWVNGTDGVQITDGGLR	1087.04	2	35.5161	859.463	1	y8	Q
slr0897	WLDAWVNGTDGVQITDGGLR	WLDAWVNGTDGVQITDGGLR	1087.04	2	35.5161	731.405	1	y7	I
slr0897	WLDAWVNGTDGVQITDGGLR	WLDAWVNGTDGVQITDGGLR	1087.04	2	35.5161	618.321	1	y6	T
slr0897	WLDAWVNGTDGVQITDGGLR	WLDAWVNGTDGVQITDGGLR	1087.04	2	35.5161	517.273	1	y5	D
slr0897	WLDAWVNGTDGVQITDGGLR	WLDAWVNGTDGVQITDGGLR	1087.04	2	35.5161	402.246	1	y4	G
slr0897	WLDAWVNGTDGVQITDGGLR	W[+2]L[+1]D[+1]A[+1]W[+2]V[+1]N[+2]G[+1]T[+1]D[+1]G[+1]V[+1]Q[+2]I[+1]T[+1]D[+1]G[+1]G[+1]L[+1]R[+4]	1100.5	2	35.5161	871.428	1	y8	Q
slr0897	WLDAWVNGTDGVQITDGGLR	W[+2]L[+1]D[+1]A[+1]W[+2]V[+1]N[+2]G[+1]T[+1]D[+1]G[+1]V[+1]Q[+2]I[+1]T[+1]D[+1]G[+1]G[+1]L[+1]R[+4]	1100.5	2	35.5161	741.375	1	y7	I
slr0897	WLDAWVNGTDGVQITDGGLR	W[+2]L[+1]D[+1]A[+1]W[+2]V[+1]N[+2]G[+1]T[+1]D[+1]G[+1]V[+1]Q[+2]I[+1]T[+1]D[+1]G[+1]G[+1]L[+1]R[+4]	1100.5	2	35.5161	627.294	1	y6	T
slr0897	WLDAWVNGTDGVQITDGGLR	W[+2]L[+1]D[+1]A[+1]W[+2]V[+1]N[+2]G[+1]T[+1]D[+1]G[+1]V[+1]Q[+2]I[+1]T[+1]D[+1]G[+1]G[+1]L[+1]R[+4]	1100.5	2	35.5161	525.249	1	y5	D
slr0897	WLDAWVNGTDGVQITDGGLR	W[+2]L[+1]D[+1]A[+1]W[+2]V[+1]N[+2]G[+1]T[+1]D[+1]G[+1]V[+1]Q[+2]I[+1]T[+1]D[+1]G[+1]G[+1]L[+1]R[+4]	1100.5	2	35.5161	409.225	1	y4	G
slr0721	AIAPVFGGVNLEDIAAPR	AIAPVFGGVNLEDIAAPR	905.497	2	30.0699	884.484	1	y8	L
slr0721	AIAPVFGGVNLEDIAAPR	AIAPVFGGVNLEDIAAPR	905.497	2	30.0699	771.4	1	y7	E
slr0721	AIAPVFGGVNLEDIAAPR	AIAPVFGGVNLEDIAAPR	905.497	2	30.0699	642.357	1	y6	D
slr0721	AIAPVFGGVNLEDIAAPR	AIAPVFGGVNLEDIAAPR	905.497	2	30.0699	527.33	1	y5	I
slr0721	AIAPVFGGVNLEDIAAPR	AIAPVFGGVNLEDIAAPR	905.497	2	30.0699	414.246	1	y4	A
slr0721	AIAPVFGGVNLEDIAAPR	A[+1]I[+1]A[+1]P[+1]V[+1]F[+1]G[+1]G[+1]V[+1]N[+2]L[+1]E[+1]D[+1]I[+1]A[+1]A[+1]P[+1]R[+4]	916.464	2	30.0699	895.451	1	y8	L
slr0721	AIAPVFGGVNLEDIAAPR	A[+1]I[+1]A[+1]P[+1]V[+1]F[+1]G[+1]G[+1]V[+1]N[+2]L[+1]E[+1]D[+1]I[+1]A[+1]A[+1]P[+1]R[+4]	916.464	2	30.0699	781.37	1	y7	E
slr0721	AIAPVFGGVNLEDIAAPR	A[+1]I[+1]A[+1]P[+1]V[+1]F[+1]G[+1]G[+1]V[+1]N[+2]L[+1]E[+1]D[+1]I[+1]A[+1]A[+1]P[+1]R[+4]	916.464	2	30.0699	651.33	1	y6	D
slr0721	AIAPVFGGVNLEDIAAPR	A[+1]I[+1]A[+1]P[+1]V[+1]F[+1]G[+1]G[+1]V[+1]N[+2]L[+1]E[+1]D[+1]I[+1]A[+1]A[+1]P[+1]R[+4]	916.464	2	30.0699	535.306	1	y5	I
slr0721	AIAPVFGGVNLEDIAAPR	A[+1]I[+1]A[+1]P[+1]V[+1]F[+1]G[+1]G[+1]V[+1]N[+2]L[+1]E[+1]D[+1]I[+1]A[+1]A[+1]P[+1]R[+4]	916.464	2	30.0699	421.225	1	y4	A
slr0721	SDYPNQINNVLAFPGVFR	SDYPNQINNVLAFPGVFR	1026.02	2	33.6856	906.52	1	y8	L
slr0721	SDYPNQINNVLAFPGVFR	SDYPNQINNVLAFPGVFR	1026.02	2	33.6856	793.436	1	y7	A
slr0721	SDYPNQINNVLAFPGVFR	SDYPNQINNVLAFPGVFR	1026.02	2	33.6856	722.398	1	y6	F
slr0721	SDYPNQINNVLAFPGVFR	SDYPNQINNVLAFPGVFR	1026.02	2	33.6856	575.33	1	y5	P
slr0721	SDYPNQINNVLAFPGVFR	SDYPNQINNVLAFPGVFR	1026.02	2	33.6856	478.277	1	y4	G
slr0721	SDYPNQINNVLAFPGVFR	S[+1]D[+1]Y[+1]P[+1]N[+2]Q[+2]I[+1]N[+2]N[+2]V[+1]L[+1]A[+1]F[+1]P[+1]G[+1]V[+1]F[+1]R[+4]	1038.48	2	33.6856	917.487	1	y8	L
slr0721	SDYPNQINNVLAFPGVFR	S[+1]D[+1]Y[+1]P[+1]N[+2]Q[+2]I[+1]N[+2]N[+2]V[+1]L[+1]A[+1]F[+1]P[+1]G[+1]V[+1]F[+1]R[+4]	1038.48	2	33.6856	803.406	1	y7	A
slr0721	SDYPNQINNVLAFPGVFR	S[+1]D[+1]Y[+1]P[+1]N[+2]Q[+2]I[+1]N[+2]N[+2]V[+1]L[+1]A[+1]F[+1]P[+1]G[+1]V[+1]F[+1]R[+4]	1038.48	2	33.6856	731.372	1	y6	F
slr0721	SDYPNQINNVLAFPGVFR	S[+1]D[+1]Y[+1]P[+1]N[+2]Q[+2]I[+1]N[+2]N[+2]V[+1]L[+1]A[+1]F[+1]P[+1]G[+1]V[+1]F[+1]R[+4]	1038.48	2	33.6856	583.306	1	y5	P
slr0721	SDYPNQINNVLAFPGVFR	S[+1]D[+1]Y[+1]P[+1]N[+2]Q[+2]I[+1]N[+2]N[+2]V[+1]L[+1]A[+1]F[+1]P[+1]G[+1]V[+1]F[+1]R[+4]	1038.48	2	33.6856	485.256	1	y4	G
slr1096	VSGPQEVTVIGDNETR	VSGPQEVTVIGDNETR	850.926	2	28.4328	1457.72	1	y13	P
slr1096	VSGPQEVTVIGDNETR	VSGPQEVTVIGDNETR	850.926	2	28.4328	903.453	1	y8	V
slr1096	VSGPQEVTVIGDNETR	VSGPQEVTVIGDNETR	850.926	2	28.4328	804.385	1	y7	I
slr1096	VSGPQEVTVIGDNETR	VSGPQEVTVIGDNETR	850.926	2	28.4328	691.301	1	y6	G
slr1096	VSGPQEVTVIGDNETR	VSGPQEVTVIGDNETR	850.926	2	28.4328	634.279	1	y5	D
slr1096	VSGPQEVTVIGDNETR	VSGPQEVTVIGDNETR	850.926	2	28.4328	519.252	1	y4	N
slr1096	VSGPQEVTVIGDNETR	V[+1]S[+1]G[+1]P[+1]Q[+2]E[+1]V[+1]T[+1]V[+1]I[+1]G[+1]D[+1]N[+2]E[+1]T[+1]R[+4]	861.395	2	28.4328	1475.67	1	y13	P
slr1096	VSGPQEVTVIGDNETR	V[+1]S[+1]G[+1]P[+1]Q[+2]E[+1]V[+1]T[+1]V[+1]I[+1]G[+1]D[+1]N[+2]E[+1]T[+1]R[+4]	861.395	2	28.4328	915.417	1	y8	V
slr1096	VSGPQEVTVIGDNETR	V[+1]S[+1]G[+1]P[+1]Q[+2]E[+1]V[+1]T[+1]V[+1]I[+1]G[+1]D[+1]N[+2]E[+1]T[+1]R[+4]	861.395	2	28.4328	815.352	1	y7	I
slr1096	VSGPQEVTVIGDNETR	V[+1]S[+1]G[+1]P[+1]Q[+2]E[+1]V[+1]T[+1]V[+1]I[+1]G[+1]D[+1]N[+2]E[+1]T[+1]R[+4]	861.395	2	28.4328	701.271	1	y6	G
slr1096	VSGPQEVTVIGDNETR	V[+1]S[+1]G[+1]P[+1]Q[+2]E[+1]V[+1]T[+1]V[+1]I[+1]G[+1]D[+1]N[+2]E[+1]T[+1]R[+4]	861.395	2	28.4328	643.252	1	y5	D
slr1096	VSGPQEVTVIGDNETR	V[+1]S[+1]G[+1]P[+1]Q[+2]E[+1]V[+1]T[+1]V[+1]I[+1]G[+1]D[+1]N[+2]E[+1]T[+1]R[+4]	861.395	2	28.4328	527.228	1	y4	N
slr1096	AGSPVEIELTDAK	AGSPVEIELTDAK	665.348	2	22.8655	1114.6	1	y10	P
slr1096	AGSPVEIELTDAK	AGSPVEIELTDAK	665.348	2	22.8655	918.478	1	y8	E
slr1096	AGSPVEIELTDAK	AGSPVEIELTDAK	665.348	2	22.8655	789.435	1	y7	I
slr1096	AGSPVEIELTDAK	AGSPVEIELTDAK	665.348	2	22.8655	676.351	1	y6	E
slr1096	AGSPVEIELTDAK	AGSPVEIELTDAK	665.348	2	22.8655	547.309	1	y5	L
slr1096	AGSPVEIELTDAK	AGSPVEIELTDAK	665.348	2	22.8655	434.225	1	y4	T
slr1096	AGSPVEIELTDAK	A[+1]G[+1]S[+1]P[+1]V[+1]E[+1]I[+1]E[+1]L[+1]T[+1]D[+1]A[+1]K[+2]	672.328	2	22.8655	1125.57	1	y10	P
slr1096	AGSPVEIELTDAK	A[+1]G[+1]S[+1]P[+1]V[+1]E[+1]I[+1]E[+1]L[+1]T[+1]D[+1]A[+1]K[+2]	672.328	2	22.8655	927.451	1	y8	E
slr1096	AGSPVEIELTDAK	A[+1]G[+1]S[+1]P[+1]V[+1]E[+1]I[+1]E[+1]L[+1]T[+1]D[+1]A[+1]K[+2]	672.328	2	22.8655	797.412	1	y7	I
slr1096	AGSPVEIELTDAK	A[+1]G[+1]S[+1]P[+1]V[+1]E[+1]I[+1]E[+1]L[+1]T[+1]D[+1]A[+1]K[+2]	672.328	2	22.8655	683.33	1	y6	E
slr1096	AGSPVEIELTDAK	A[+1]G[+1]S[+1]P[+1]V[+1]E[+1]I[+1]E[+1]L[+1]T[+1]D[+1]A[+1]K[+2]	672.328	2	22.8655	553.291	1	y5	L
slr1096	AGSPVEIELTDAK	A[+1]G[+1]S[+1]P[+1]V[+1]E[+1]I[+1]E[+1]L[+1]T[+1]D[+1]A[+1]K[+2]	672.328	2	22.8655	439.21	1	y4	T
slr1096	NLGLETVGVETDR	NLGLETVGVETDR	701.862	2	23.9609	876.442	1	y8	T
slr1096	NLGLETVGVETDR	NLGLETVGVETDR	701.862	2	23.9609	775.394	1	y7	V
slr1096	NLGLETVGVETDR	NLGLETVGVETDR	701.862	2	23.9609	676.326	1	y6	G
slr1096	NLGLETVGVETDR	NLGLETVGVETDR	701.862	2	23.9609	619.305	1	y5	V
slr1096	NLGLETVGVETDR	NLGLETVGVETDR	701.862	2	23.9609	520.236	1	y4	E
slr1096	NLGLETVGVETDR	N[+2]L[+1]G[+1]L[+1]E[+1]T[+1]V[+1]G[+1]V[+1]E[+1]T[+1]D[+1]R[+4]	710.337	2	23.9609	887.41	1	y8	T
slr1096	NLGLETVGVETDR	N[+2]L[+1]G[+1]L[+1]E[+1]T[+1]V[+1]G[+1]V[+1]E[+1]T[+1]D[+1]R[+4]	710.337	2	23.9609	785.365	1	y7	V
slr1096	NLGLETVGVETDR	N[+2]L[+1]G[+1]L[+1]E[+1]T[+1]V[+1]G[+1]V[+1]E[+1]T[+1]D[+1]R[+4]	710.337	2	23.9609	685.299	1	y6	G
slr1096	NLGLETVGVETDR	N[+2]L[+1]G[+1]L[+1]E[+1]T[+1]V[+1]G[+1]V[+1]E[+1]T[+1]D[+1]R[+4]	710.337	2	23.9609	627.281	1	y5	V
slr1096	NLGLETVGVETDR	N[+2]L[+1]G[+1]L[+1]E[+1]T[+1]V[+1]G[+1]V[+1]E[+1]T[+1]D[+1]R[+4]	710.337	2	23.9609	527.215	1	y4	E
sll0542	FWGELAEQELHWFK	FWGELAEQELHWFK	910.444	2	30.2183	1116.55	1	y8	E
sll0542	FWGELAEQELHWFK	FWGELAEQELHWFK	910.444	2	30.2183	987.505	1	y7	Q
sll0542	FWGELAEQELHWFK	FWGELAEQELHWFK	910.444	2	30.2183	859.446	1	y6	E
sll0542	FWGELAEQELHWFK	FWGELAEQELHWFK	910.444	2	30.2183	730.404	1	y5	L
sll0542	FWGELAEQELHWFK	FWGELAEQELHWFK	910.444	2	30.2183	617.319	1	y4	H
sll0542	FWGELAEQELHWFK	F[+1]W[+2]G[+1]E[+1]L[+1]A[+1]E[+1]Q[+2]E[+1]L[+1]H[+3]W[+2]F[+1]K[+2]	920.414	2	30.2183	1129.51	1	y8	E
sll0542	FWGELAEQELHWFK	F[+1]W[+2]G[+1]E[+1]L[+1]A[+1]E[+1]Q[+2]E[+1]L[+1]H[+3]W[+2]F[+1]K[+2]	920.414	2	30.2183	999.469	1	y7	Q
sll0542	FWGELAEQELHWFK	F[+1]W[+2]G[+1]E[+1]L[+1]A[+1]E[+1]Q[+2]E[+1]L[+1]H[+3]W[+2]F[+1]K[+2]	920.414	2	30.2183	869.416	1	y6	E
sll0542	FWGELAEQELHWFK	F[+1]W[+2]G[+1]E[+1]L[+1]A[+1]E[+1]Q[+2]E[+1]L[+1]H[+3]W[+2]F[+1]K[+2]	920.414	2	30.2183	739.377	1	y5	L
sll0542	FWGELAEQELHWFK	F[+1]W[+2]G[+1]E[+1]L[+1]A[+1]E[+1]Q[+2]E[+1]L[+1]H[+3]W[+2]F[+1]K[+2]	920.414	2	30.2183	625.296	1	y4	H
sll0542	AAIIWEGEPGDSR	AAIIWEGEPGDSR	700.844	2	23.9303	846.359	1	y8	E
sll0542	AAIIWEGEPGDSR	AAIIWEGEPGDSR	700.844	2	23.9303	717.316	1	y7	G
sll0542	AAIIWEGEPGDSR	AAIIWEGEPGDSR	700.844	2	23.9303	660.295	1	y6	E
sll0542	AAIIWEGEPGDSR	AAIIWEGEPGDSR	700.844	2	23.9303	531.252	1	y5	P
sll0542	AAIIWEGEPGDSR	AAIIWEGEPGDSR	700.844	2	23.9303	434.199	1	y4	G
sll0542	AAIIWEGEPGDSR	A[+1]A[+1]I[+1]I[+1]W[+2]E[+1]G[+1]E[+1]P[+1]G[+1]D[+1]S[+1]R[+4]	709.319	2	23.9303	857.326	1	y8	E
sll0542	AAIIWEGEPGDSR	A[+1]A[+1]I[+1]I[+1]W[+2]E[+1]G[+1]E[+1]P[+1]G[+1]D[+1]S[+1]R[+4]	709.319	2	23.9303	727.287	1	y7	G
sll0542	AAIIWEGEPGDSR	A[+1]A[+1]I[+1]I[+1]W[+2]E[+1]G[+1]E[+1]P[+1]G[+1]D[+1]S[+1]R[+4]	709.319	2	23.9303	669.268	1	y6	E
sll0542	AAIIWEGEPGDSR	A[+1]A[+1]I[+1]I[+1]W[+2]E[+1]G[+1]E[+1]P[+1]G[+1]D[+1]S[+1]R[+4]	709.319	2	23.9303	539.228	1	y5	P
sll0542	AAIIWEGEPGDSR	A[+1]A[+1]I[+1]I[+1]W[+2]E[+1]G[+1]E[+1]P[+1]G[+1]D[+1]S[+1]R[+4]	709.319	2	23.9303	441.179	1	y4	G
sll0542	YGVNIFYTAPTAIR	YGVNIFYTAPTAIR	793.422	2	26.7077	892.489	1	y8	Y
sll0542	YGVNIFYTAPTAIR	YGVNIFYTAPTAIR	793.422	2	26.7077	628.378	1	y6	A
sll0542	YGVNIFYTAPTAIR	YGVNIFYTAPTAIR	793.422	2	26.7077	557.341	1	y5	P
sll0542	YGVNIFYTAPTAIR	YGVNIFYTAPTAIR	793.422	2	26.7077	460.288	1	y4	T
sll0542	YGVNIFYTAPTAIR	Y[+1]G[+1]V[+1]N[+2]I[+1]F[+1]Y[+1]T[+1]A[+1]P[+1]T[+1]A[+1]I[+1]R[+4]	802.396	2	26.7077	903.456	1	y8	Y
sll0542	YGVNIFYTAPTAIR	Y[+1]G[+1]V[+1]N[+2]I[+1]F[+1]Y[+1]T[+1]A[+1]P[+1]T[+1]A[+1]I[+1]R[+4]	802.396	2	26.7077	637.351	1	y6	A
sll0542	YGVNIFYTAPTAIR	Y[+1]G[+1]V[+1]N[+2]I[+1]F[+1]Y[+1]T[+1]A[+1]P[+1]T[+1]A[+1]I[+1]R[+4]	802.396	2	26.7077	565.317	1	y5	P
sll0542	YGVNIFYTAPTAIR	Y[+1]G[+1]V[+1]N[+2]I[+1]F[+1]Y[+1]T[+1]A[+1]P[+1]T[+1]A[+1]I[+1]R[+4]	802.396	2	26.7077	467.267	1	y4	T
sll0542	EGQYLYFAGDGAR	EGQYLYFAGDGAR	723.836	2	24.6201	856.395	1	y8	Y
sll0542	EGQYLYFAGDGAR	EGQYLYFAGDGAR	723.836	2	24.6201	693.331	1	y7	F
sll0542	EGQYLYFAGDGAR	EGQYLYFAGDGAR	723.836	2	24.6201	546.263	1	y6	A
sll0542	EGQYLYFAGDGAR	EGQYLYFAGDGAR	723.836	2	24.6201	475.226	1	y5	G
sll0542	EGQYLYFAGDGAR	EGQYLYFAGDGAR	723.836	2	24.6201	418.204	1	y4	D
sll0542	EGQYLYFAGDGAR	E[+1]G[+1]Q[+2]Y[+1]L[+1]Y[+1]F[+1]A[+1]G[+1]D[+1]G[+1]A[+1]R[+4]	732.311	2	24.6201	867.362	1	y8	Y
sll0542	EGQYLYFAGDGAR	E[+1]G[+1]Q[+2]Y[+1]L[+1]Y[+1]F[+1]A[+1]G[+1]D[+1]G[+1]A[+1]R[+4]	732.311	2	24.6201	703.302	1	y7	F
sll0542	EGQYLYFAGDGAR	E[+1]G[+1]Q[+2]Y[+1]L[+1]Y[+1]F[+1]A[+1]G[+1]D[+1]G[+1]A[+1]R[+4]	732.311	2	24.6201	555.236	1	y6	A
sll0542	EGQYLYFAGDGAR	E[+1]G[+1]Q[+2]Y[+1]L[+1]Y[+1]F[+1]A[+1]G[+1]D[+1]G[+1]A[+1]R[+4]	732.311	2	24.6201	483.202	1	y5	G
sll0542	EGQYLYFAGDGAR	E[+1]G[+1]Q[+2]Y[+1]L[+1]Y[+1]F[+1]A[+1]G[+1]D[+1]G[+1]A[+1]R[+4]	732.311	2	24.6201	425.184	1	y4	D
sll0728	GGYDDPALVGGVAR	GGYDDPALVGGVAR	673.839	2	23.1202	839.51	1	y9	P
sll0728	GGYDDPALVGGVAR	GGYDDPALVGGVAR	673.839	2	23.1202	742.457	1	y8	A
sll0728	GGYDDPALVGGVAR	GGYDDPALVGGVAR	673.839	2	23.1202	671.42	1	y7	L
sll0728	GGYDDPALVGGVAR	GGYDDPALVGGVAR	673.839	2	23.1202	558.336	1	y6	V
sll0728	GGYDDPALVGGVAR	GGYDDPALVGGVAR	673.839	2	23.1202	459.267	1	y5	G
sll0728	GGYDDPALVGGVAR	GGYDDPALVGGVAR	673.839	2	23.1202	402.246	1	y4	G
sll0728	GGYDDPALVGGVAR	G[+1]G[+1]Y[+1]D[+1]D[+1]P[+1]A[+1]L[+1]V[+1]G[+1]G[+1]V[+1]A[+1]R[+4]	682.313	2	23.1202	851.474	1	y9	P
sll0728	GGYDDPALVGGVAR	G[+1]G[+1]Y[+1]D[+1]D[+1]P[+1]A[+1]L[+1]V[+1]G[+1]G[+1]V[+1]A[+1]R[+4]	682.313	2	23.1202	753.424	1	y8	A
sll0728	GGYDDPALVGGVAR	G[+1]G[+1]Y[+1]D[+1]D[+1]P[+1]A[+1]L[+1]V[+1]G[+1]G[+1]V[+1]A[+1]R[+4]	682.313	2	23.1202	681.39	1	y7	L
sll0728	GGYDDPALVGGVAR	G[+1]G[+1]Y[+1]D[+1]D[+1]P[+1]A[+1]L[+1]V[+1]G[+1]G[+1]V[+1]A[+1]R[+4]	682.313	2	23.1202	567.309	1	y6	V
sll0728	GGYDDPALVGGVAR	G[+1]G[+1]Y[+1]D[+1]D[+1]P[+1]A[+1]L[+1]V[+1]G[+1]G[+1]V[+1]A[+1]R[+4]	682.313	2	23.1202	467.244	1	y5	G
sll0728	GGYDDPALVGGVAR	G[+1]G[+1]Y[+1]D[+1]D[+1]P[+1]A[+1]L[+1]V[+1]G[+1]G[+1]V[+1]A[+1]R[+4]	682.313	2	23.1202	409.225	1	y4	G
sll0920	QVTQEAETSGVR	QVTQEAETSGVR	652.826	2	22.4898	848.411	1	y8	E
sll0920	QVTQEAETSGVR	QVTQEAETSGVR	652.826	2	22.4898	719.368	1	y7	A
sll0920	QVTQEAETSGVR	QVTQEAETSGVR	652.826	2	22.4898	648.331	1	y6	E
sll0920	QVTQEAETSGVR	QVTQEAETSGVR	652.826	2	22.4898	519.289	1	y5	T
sll0920	QVTQEAETSGVR	QVTQEAETSGVR	652.826	2	22.4898	418.241	1	y4	S
sll0920	QVTQEAETSGVR	Q[+2]V[+1]T[+1]Q[+2]E[+1]A[+1]E[+1]T[+1]S[+1]G[+1]V[+1]R[+4]	661.3	2	22.4898	859.378	1	y8	E
sll0920	QVTQEAETSGVR	Q[+2]V[+1]T[+1]Q[+2]E[+1]A[+1]E[+1]T[+1]S[+1]G[+1]V[+1]R[+4]	661.3	2	22.4898	729.339	1	y7	A
sll0920	QVTQEAETSGVR	Q[+2]V[+1]T[+1]Q[+2]E[+1]A[+1]E[+1]T[+1]S[+1]G[+1]V[+1]R[+4]	661.3	2	22.4898	657.304	1	y6	E
sll0920	QVTQEAETSGVR	Q[+2]V[+1]T[+1]Q[+2]E[+1]A[+1]E[+1]T[+1]S[+1]G[+1]V[+1]R[+4]	661.3	2	22.4898	527.265	1	y5	T
sll0920	QVTQEAETSGVR	Q[+2]V[+1]T[+1]Q[+2]E[+1]A[+1]E[+1]T[+1]S[+1]G[+1]V[+1]R[+4]	661.3	2	22.4898	425.22	1	y4	S
slr1993	IMVTLLYALQQR	IMVTLLYALQQR	724.918	2	24.6526	1004.59	1	y8	L
slr1993	IMVTLLYALQQR	IMVTLLYALQQR	724.918	2	24.6526	891.505	1	y7	L
slr1993	IMVTLLYALQQR	IMVTLLYALQQR	724.918	2	24.6526	778.421	1	y6	Y
slr1993	IMVTLLYALQQR	IMVTLLYALQQR	724.918	2	24.6526	615.357	1	y5	A
slr1993	IMVTLLYALQQR	IMVTLLYALQQR	724.918	2	24.6526	544.32	1	y4	L
slr1993	IMVTLLYALQQR	I[+1]M[+1]V[+1]T[+1]L[+1]L[+1]Y[+1]A[+1]L[+1]Q[+2]Q[+2]R[+4]	733.393	2	24.6526	1017.55	1	y8	L
slr1993	IMVTLLYALQQR	I[+1]M[+1]V[+1]T[+1]L[+1]L[+1]Y[+1]A[+1]L[+1]Q[+2]Q[+2]R[+4]	733.393	2	24.6526	903.469	1	y7	L
slr1993	IMVTLLYALQQR	I[+1]M[+1]V[+1]T[+1]L[+1]L[+1]Y[+1]A[+1]L[+1]Q[+2]Q[+2]R[+4]	733.393	2	24.6526	789.388	1	y6	Y
slr1993	IMVTLLYALQQR	I[+1]M[+1]V[+1]T[+1]L[+1]L[+1]Y[+1]A[+1]L[+1]Q[+2]Q[+2]R[+4]	733.393	2	24.6526	625.328	1	y5	A
slr1993	IMVTLLYALQQR	I[+1]M[+1]V[+1]T[+1]L[+1]L[+1]Y[+1]A[+1]L[+1]Q[+2]Q[+2]R[+4]	733.393	2	24.6526	553.293	1	y4	L
slr0710	NTATGTGAFYIMQGMLPK	NTATGTGAFYIMQGMLPK	950.968	2	31.4341	917.495	1	y8	I
slr0710	NTATGTGAFYIMQGMLPK	NTATGTGAFYIMQGMLPK	950.968	2	31.4341	804.411	1	y7	M
slr0710	NTATGTGAFYIMQGMLPK	NTATGTGAFYIMQGMLPK	950.968	2	31.4341	673.37	1	y6	Q
slr0710	NTATGTGAFYIMQGMLPK	NTATGTGAFYIMQGMLPK	950.968	2	31.4341	545.312	1	y5	G
slr0710	NTATGTGAFYIMQGMLPK	NTATGTGAFYIMQGMLPK	950.968	2	31.4341	488.29	1	y4	M
slr0710	NTATGTGAFYIMQGMLPK	N[+2]T[+1]A[+1]T[+1]G[+1]T[+1]G[+1]A[+1]F[+1]Y[+1]I[+1]M[+1]Q[+2]G[+1]M[+1]L[+1]P[+1]K[+2]	961.437	2	31.4341	927.465	1	y8	I
slr0710	NTATGTGAFYIMQGMLPK	N[+2]T[+1]A[+1]T[+1]G[+1]T[+1]G[+1]A[+1]F[+1]Y[+1]I[+1]M[+1]Q[+2]G[+1]M[+1]L[+1]P[+1]K[+2]	961.437	2	31.4341	813.384	1	y7	M
slr0710	NTATGTGAFYIMQGMLPK	N[+2]T[+1]A[+1]T[+1]G[+1]T[+1]G[+1]A[+1]F[+1]Y[+1]I[+1]M[+1]Q[+2]G[+1]M[+1]L[+1]P[+1]K[+2]	961.437	2	31.4341	681.346	1	y6	Q
slr0710	NTATGTGAFYIMQGMLPK	N[+2]T[+1]A[+1]T[+1]G[+1]T[+1]G[+1]A[+1]F[+1]Y[+1]I[+1]M[+1]Q[+2]G[+1]M[+1]L[+1]P[+1]K[+2]	961.437	2	31.4341	551.294	1	y5	G
slr0710	NTATGTGAFYIMQGMLPK	N[+2]T[+1]A[+1]T[+1]G[+1]T[+1]G[+1]A[+1]F[+1]Y[+1]I[+1]M[+1]Q[+2]G[+1]M[+1]L[+1]P[+1]K[+2]	961.437	2	31.4341	493.275	1	y4	M
sll1027	GWQEGWVTPEPPAK	GWQEGWVTPEPPAK	791.388	2	26.6467	838.467	1	y8	V
sll1027	GWQEGWVTPEPPAK	GWQEGWVTPEPPAK	791.388	2	26.6467	739.398	1	y7	T
sll1027	GWQEGWVTPEPPAK	GWQEGWVTPEPPAK	791.388	2	26.6467	638.351	1	y6	P
sll1027	GWQEGWVTPEPPAK	GWQEGWVTPEPPAK	791.388	2	26.6467	541.298	1	y5	E
sll1027	GWQEGWVTPEPPAK	GWQEGWVTPEPPAK	791.388	2	26.6467	412.255	1	y4	P
sll1027	GWQEGWVTPEPPAK	GWQEGWVTPEPPAK	791.388	2	26.6467	315.203	1	y3	P
sll1027	GWQEGWVTPEPPAK	G[+1]W[+2]Q[+2]E[+1]G[+1]W[+2]V[+1]T[+1]P[+1]E[+1]P[+1]P[+1]A[+1]K[+2]	800.362	2	26.6467	847.44	1	y8	V
sll1027	GWQEGWVTPEPPAK	G[+1]W[+2]Q[+2]E[+1]G[+1]W[+2]V[+1]T[+1]P[+1]E[+1]P[+1]P[+1]A[+1]K[+2]	800.362	2	26.6467	747.375	1	y7	T
sll1027	GWQEGWVTPEPPAK	G[+1]W[+2]Q[+2]E[+1]G[+1]W[+2]V[+1]T[+1]P[+1]E[+1]P[+1]P[+1]A[+1]K[+2]	800.362	2	26.6467	645.33	1	y6	P
sll1027	GWQEGWVTPEPPAK	G[+1]W[+2]Q[+2]E[+1]G[+1]W[+2]V[+1]T[+1]P[+1]E[+1]P[+1]P[+1]A[+1]K[+2]	800.362	2	26.6467	547.28	1	y5	E
sll1027	GWQEGWVTPEPPAK	G[+1]W[+2]Q[+2]E[+1]G[+1]W[+2]V[+1]T[+1]P[+1]E[+1]P[+1]P[+1]A[+1]K[+2]	800.362	2	26.6467	417.241	1	y4	P
sll1027	GWQEGWVTPEPPAK	G[+1]W[+2]Q[+2]E[+1]G[+1]W[+2]V[+1]T[+1]P[+1]E[+1]P[+1]P[+1]A[+1]K[+2]	800.362	2	26.6467	319.191	1	y3	P
sll1499	EVPVNSDVLGIQAK	EVPVNSDVLGIQAK	734.904	2	24.9521	1240.69	1	y12	P
sll1499	EVPVNSDVLGIQAK	EVPVNSDVLGIQAK	734.904	2	24.9521	843.493	1	y8	D
sll1499	EVPVNSDVLGIQAK	EVPVNSDVLGIQAK	734.904	2	24.9521	728.467	1	y7	V
sll1499	EVPVNSDVLGIQAK	EVPVNSDVLGIQAK	734.904	2	24.9521	629.398	1	y6	L
sll1499	EVPVNSDVLGIQAK	EVPVNSDVLGIQAK	734.904	2	24.9521	516.314	1	y5	G
sll1499	EVPVNSDVLGIQAK	EVPVNSDVLGIQAK	734.904	2	24.9521	459.293	1	y4	I
sll1499	EVPVNSDVLGIQAK	E[+1]V[+1]P[+1]V[+1]N[+2]S[+1]D[+1]V[+1]L[+1]G[+1]I[+1]Q[+2]A[+1]K[+2]	743.379	2	24.9521	1255.65	1	y12	P
sll1499	EVPVNSDVLGIQAK	E[+1]V[+1]P[+1]V[+1]N[+2]S[+1]D[+1]V[+1]L[+1]G[+1]I[+1]Q[+2]A[+1]K[+2]	743.379	2	24.9521	853.464	1	y8	D
sll1499	EVPVNSDVLGIQAK	E[+1]V[+1]P[+1]V[+1]N[+2]S[+1]D[+1]V[+1]L[+1]G[+1]I[+1]Q[+2]A[+1]K[+2]	743.379	2	24.9521	737.44	1	y7	V
sll1499	EVPVNSDVLGIQAK	E[+1]V[+1]P[+1]V[+1]N[+2]S[+1]D[+1]V[+1]L[+1]G[+1]I[+1]Q[+2]A[+1]K[+2]	743.379	2	24.9521	637.374	1	y6	L
sll1499	EVPVNSDVLGIQAK	E[+1]V[+1]P[+1]V[+1]N[+2]S[+1]D[+1]V[+1]L[+1]G[+1]I[+1]Q[+2]A[+1]K[+2]	743.379	2	24.9521	523.293	1	y5	G
sll1499	EVPVNSDVLGIQAK	E[+1]V[+1]P[+1]V[+1]N[+2]S[+1]D[+1]V[+1]L[+1]G[+1]I[+1]Q[+2]A[+1]K[+2]	743.379	2	24.9521	465.275	1	y4	I
sll1499	FAQVTNPPIDPLR	FAQVTNPPIDPLR	734.401	2	24.937	921.515	1	y8	N
sll1499	FAQVTNPPIDPLR	FAQVTNPPIDPLR	734.401	2	24.937	807.472	1	y7	P
sll1499	FAQVTNPPIDPLR	FAQVTNPPIDPLR	734.401	2	24.937	710.42	1	y6	P
sll1499	FAQVTNPPIDPLR	FAQVTNPPIDPLR	734.401	2	24.937	613.367	1	y5	I
sll1499	FAQVTNPPIDPLR	FAQVTNPPIDPLR	734.401	2	24.937	500.283	1	y4	D
sll1499	FAQVTNPPIDPLR	FAQVTNPPIDPLR	734.401	2	24.937	385.256	1	y3	P
sll1499	FAQVTNPPIDPLR	F[+1]A[+1]Q[+2]V[+1]T[+1]N[+2]P[+1]P[+1]I[+1]D[+1]P[+1]L[+1]R[+4]	743.375	2	24.937	933.48	1	y8	N
sll1499	FAQVTNPPIDPLR	F[+1]A[+1]Q[+2]V[+1]T[+1]N[+2]P[+1]P[+1]I[+1]D[+1]P[+1]L[+1]R[+4]	743.375	2	24.937	817.443	1	y7	P
sll1499	FAQVTNPPIDPLR	F[+1]A[+1]Q[+2]V[+1]T[+1]N[+2]P[+1]P[+1]I[+1]D[+1]P[+1]L[+1]R[+4]	743.375	2	24.937	719.393	1	y6	P
sll1499	FAQVTNPPIDPLR	F[+1]A[+1]Q[+2]V[+1]T[+1]N[+2]P[+1]P[+1]I[+1]D[+1]P[+1]L[+1]R[+4]	743.375	2	24.937	621.343	1	y5	I
sll1499	FAQVTNPPIDPLR	F[+1]A[+1]Q[+2]V[+1]T[+1]N[+2]P[+1]P[+1]I[+1]D[+1]P[+1]L[+1]R[+4]	743.375	2	24.937	507.262	1	y4	D
sll1499	FAQVTNPPIDPLR	F[+1]A[+1]Q[+2]V[+1]T[+1]N[+2]P[+1]P[+1]I[+1]D[+1]P[+1]L[+1]R[+4]	743.375	2	24.937	391.238	1	y3	P
sll1499	ENLVMSLAMFLGK	ENLVMSLAMFLGK	726.883	2	24.7115	866.48	1	y8	S
sll1499	ENLVMSLAMFLGK	ENLVMSLAMFLGK	726.883	2	24.7115	779.448	1	y7	L
sll1499	ENLVMSLAMFLGK	ENLVMSLAMFLGK	726.883	2	24.7115	666.364	1	y6	A
sll1499	ENLVMSLAMFLGK	ENLVMSLAMFLGK	726.883	2	24.7115	595.327	1	y5	M
sll1499	ENLVMSLAMFLGK	ENLVMSLAMFLGK	726.883	2	24.7115	464.287	1	y4	F
sll1499	ENLVMSLAMFLGK	E[+1]N[+2]L[+1]V[+1]M[+1]S[+1]L[+1]A[+1]M[+1]F[+1]L[+1]G[+1]K[+2]	734.361	2	24.7115	875.454	1	y8	S
sll1499	ENLVMSLAMFLGK	E[+1]N[+2]L[+1]V[+1]M[+1]S[+1]L[+1]A[+1]M[+1]F[+1]L[+1]G[+1]K[+2]	734.361	2	24.7115	787.425	1	y7	L
sll1499	ENLVMSLAMFLGK	E[+1]N[+2]L[+1]V[+1]M[+1]S[+1]L[+1]A[+1]M[+1]F[+1]L[+1]G[+1]K[+2]	734.361	2	24.7115	673.344	1	y6	A
sll1499	ENLVMSLAMFLGK	E[+1]N[+2]L[+1]V[+1]M[+1]S[+1]L[+1]A[+1]M[+1]F[+1]L[+1]G[+1]K[+2]	734.361	2	24.7115	601.309	1	y5	M
sll1499	ENLVMSLAMFLGK	E[+1]N[+2]L[+1]V[+1]M[+1]S[+1]L[+1]A[+1]M[+1]F[+1]L[+1]G[+1]K[+2]	734.361	2	24.7115	469.272	1	y4	F
sll1502	VSHDIVEQGLQMLVNLEHR	VSHDIVEQGLQMLVNLEHR	1109.08	2	36.1773	1011.54	1	y8	M
sll1502	VSHDIVEQGLQMLVNLEHR	VSHDIVEQGLQMLVNLEHR	1109.08	2	36.1773	880.5	1	y7	L
sll1502	VSHDIVEQGLQMLVNLEHR	VSHDIVEQGLQMLVNLEHR	1109.08	2	36.1773	767.416	1	y6	V
sll1502	VSHDIVEQGLQMLVNLEHR	VSHDIVEQGLQMLVNLEHR	1109.08	2	36.1773	668.347	1	y5	N
sll1502	VSHDIVEQGLQMLVNLEHR	VSHDIVEQGLQMLVNLEHR	1109.08	2	36.1773	554.305	1	y4	L
sll1502	VSHDIVEQGLQMLVNLEHR	V[+1]S[+1]H[+3]D[+1]I[+1]V[+1]E[+1]Q[+2]G[+1]L[+1]Q[+2]M[+1]L[+1]V[+1]N[+2]L[+1]E[+1]H[+3]R[+4]	1123.53	2	36.1773	1025.5	1	y8	M
sll1502	VSHDIVEQGLQMLVNLEHR	V[+1]S[+1]H[+3]D[+1]I[+1]V[+1]E[+1]Q[+2]G[+1]L[+1]Q[+2]M[+1]L[+1]V[+1]N[+2]L[+1]E[+1]H[+3]R[+4]	1123.53	2	36.1773	893.461	1	y7	L
sll1502	VSHDIVEQGLQMLVNLEHR	V[+1]S[+1]H[+3]D[+1]I[+1]V[+1]E[+1]Q[+2]G[+1]L[+1]Q[+2]M[+1]L[+1]V[+1]N[+2]L[+1]E[+1]H[+3]R[+4]	1123.53	2	36.1773	779.38	1	y6	V
sll1502	VSHDIVEQGLQMLVNLEHR	V[+1]S[+1]H[+3]D[+1]I[+1]V[+1]E[+1]Q[+2]G[+1]L[+1]Q[+2]M[+1]L[+1]V[+1]N[+2]L[+1]E[+1]H[+3]R[+4]	1123.53	2	36.1773	679.315	1	y5	N
sll1502	VSHDIVEQGLQMLVNLEHR	V[+1]S[+1]H[+3]D[+1]I[+1]V[+1]E[+1]Q[+2]G[+1]L[+1]Q[+2]M[+1]L[+1]V[+1]N[+2]L[+1]E[+1]H[+3]R[+4]	1123.53	2	36.1773	563.278	1	y4	L
sll1502	QYAALVNEQNQK	QYAALVNEQNQK	703.357	2	24.0057	972.511	1	y8	L
sll1502	QYAALVNEQNQK	QYAALVNEQNQK	703.357	2	24.0057	859.427	1	y7	V
sll1502	QYAALVNEQNQK	QYAALVNEQNQK	703.357	2	24.0057	760.358	1	y6	N
sll1502	QYAALVNEQNQK	QYAALVNEQNQK	703.357	2	24.0057	646.315	1	y5	E
sll1502	QYAALVNEQNQK	QYAALVNEQNQK	703.357	2	24.0057	517.273	1	y4	Q
sll1502	QYAALVNEQNQK	Q[+2]Y[+1]A[+1]A[+1]L[+1]V[+1]N[+2]E[+1]Q[+2]N[+2]Q[+2]K[+2]	712.33	2	24.0057	985.472	1	y8	L
sll1502	QYAALVNEQNQK	Q[+2]Y[+1]A[+1]A[+1]L[+1]V[+1]N[+2]E[+1]Q[+2]N[+2]Q[+2]K[+2]	712.33	2	24.0057	871.391	1	y7	V
sll1502	QYAALVNEQNQK	Q[+2]Y[+1]A[+1]A[+1]L[+1]V[+1]N[+2]E[+1]Q[+2]N[+2]Q[+2]K[+2]	712.33	2	24.0057	771.326	1	y6	N
sll1502	QYAALVNEQNQK	Q[+2]Y[+1]A[+1]A[+1]L[+1]V[+1]N[+2]E[+1]Q[+2]N[+2]Q[+2]K[+2]	712.33	2	24.0057	655.289	1	y5	E
sll1502	QYAALVNEQNQK	Q[+2]Y[+1]A[+1]A[+1]L[+1]V[+1]N[+2]E[+1]Q[+2]N[+2]Q[+2]K[+2]	712.33	2	24.0057	525.249	1	y4	Q
slr1756	FGQTENSSYYFADSVEGR	FGQTENSSYYFADSVEGR	1028.95	2	33.7734	880.416	1	y8	F
slr1756	FGQTENSSYYFADSVEGR	FGQTENSSYYFADSVEGR	1028.95	2	33.7734	733.348	1	y7	A
slr1756	FGQTENSSYYFADSVEGR	FGQTENSSYYFADSVEGR	1028.95	2	33.7734	662.31	1	y6	D
slr1756	FGQTENSSYYFADSVEGR	FGQTENSSYYFADSVEGR	1028.95	2	33.7734	547.283	1	y5	S
slr1756	FGQTENSSYYFADSVEGR	FGQTENSSYYFADSVEGR	1028.95	2	33.7734	460.251	1	y4	V
slr1756	FGQTENSSYYFADSVEGR	F[+1]G[+1]Q[+2]T[+1]E[+1]N[+2]S[+1]S[+1]Y[+1]Y[+1]F[+1]A[+1]D[+1]S[+1]V[+1]E[+1]G[+1]R[+4]	1040.41	2	33.7734	891.383	1	y8	F
slr1756	FGQTENSSYYFADSVEGR	F[+1]G[+1]Q[+2]T[+1]E[+1]N[+2]S[+1]S[+1]Y[+1]Y[+1]F[+1]A[+1]D[+1]S[+1]V[+1]E[+1]G[+1]R[+4]	1040.41	2	33.7734	743.318	1	y7	A
slr1756	FGQTENSSYYFADSVEGR	F[+1]G[+1]Q[+2]T[+1]E[+1]N[+2]S[+1]S[+1]Y[+1]Y[+1]F[+1]A[+1]D[+1]S[+1]V[+1]E[+1]G[+1]R[+4]	1040.41	2	33.7734	671.284	1	y6	D
slr1756	FGQTENSSYYFADSVEGR	F[+1]G[+1]Q[+2]T[+1]E[+1]N[+2]S[+1]S[+1]Y[+1]Y[+1]F[+1]A[+1]D[+1]S[+1]V[+1]E[+1]G[+1]R[+4]	1040.41	2	33.7734	555.26	1	y5	S
slr1756	FGQTENSSYYFADSVEGR	F[+1]G[+1]Q[+2]T[+1]E[+1]N[+2]S[+1]S[+1]Y[+1]Y[+1]F[+1]A[+1]D[+1]S[+1]V[+1]E[+1]G[+1]R[+4]	1040.41	2	33.7734	467.231	1	y4	V
slr1756	QGYFPVAPTDTAQDIR	QGYFPVAPTDTAQDIR	889.939	2	29.6032	1283.66	1	y12	P
slr1756	QGYFPVAPTDTAQDIR	QGYFPVAPTDTAQDIR	889.939	2	29.6032	1016.5	1	y9	P
slr1756	QGYFPVAPTDTAQDIR	QGYFPVAPTDTAQDIR	889.939	2	29.6032	919.448	1	y8	T
slr1756	QGYFPVAPTDTAQDIR	QGYFPVAPTDTAQDIR	889.939	2	29.6032	818.4	1	y7	D
slr1756	QGYFPVAPTDTAQDIR	QGYFPVAPTDTAQDIR	889.939	2	29.6032	703.373	1	y6	T
slr1756	QGYFPVAPTDTAQDIR	QGYFPVAPTDTAQDIR	889.939	2	29.6032	602.326	1	y5	A
slr1756	QGYFPVAPTDTAQDIR	QGYFPVAPTDTAQDIR	889.939	2	29.6032	531.289	1	y4	Q
slr1756	QGYFPVAPTDTAQDIR	Q[+2]G[+1]Y[+1]F[+1]P[+1]V[+1]A[+1]P[+1]T[+1]D[+1]T[+1]A[+1]Q[+2]D[+1]I[+1]R[+4]	900.408	2	29.6032	1299.61	1	y12	P
slr1756	QGYFPVAPTDTAQDIR	Q[+2]G[+1]Y[+1]F[+1]P[+1]V[+1]A[+1]P[+1]T[+1]D[+1]T[+1]A[+1]Q[+2]D[+1]I[+1]R[+4]	900.408	2	29.6032	1029.46	1	y9	P
slr1756	QGYFPVAPTDTAQDIR	Q[+2]G[+1]Y[+1]F[+1]P[+1]V[+1]A[+1]P[+1]T[+1]D[+1]T[+1]A[+1]Q[+2]D[+1]I[+1]R[+4]	900.408	2	29.6032	931.412	1	y8	T
slr1756	QGYFPVAPTDTAQDIR	Q[+2]G[+1]Y[+1]F[+1]P[+1]V[+1]A[+1]P[+1]T[+1]D[+1]T[+1]A[+1]Q[+2]D[+1]I[+1]R[+4]	900.408	2	29.6032	829.368	1	y7	D
slr1756	QGYFPVAPTDTAQDIR	Q[+2]G[+1]Y[+1]F[+1]P[+1]V[+1]A[+1]P[+1]T[+1]D[+1]T[+1]A[+1]Q[+2]D[+1]I[+1]R[+4]	900.408	2	29.6032	713.344	1	y6	T
slr1756	QGYFPVAPTDTAQDIR	Q[+2]G[+1]Y[+1]F[+1]P[+1]V[+1]A[+1]P[+1]T[+1]D[+1]T[+1]A[+1]Q[+2]D[+1]I[+1]R[+4]	900.408	2	29.6032	611.299	1	y5	A
slr1756	QGYFPVAPTDTAQDIR	Q[+2]G[+1]Y[+1]F[+1]P[+1]V[+1]A[+1]P[+1]T[+1]D[+1]T[+1]A[+1]Q[+2]D[+1]I[+1]R[+4]	900.408	2	29.6032	539.265	1	y4	Q
slr1756	TEMLLTMAAFGVPIEK	TEMLLTMAAFGVPIEK	875.96	2	29.1838	860.488	1	y8	A
slr1756	TEMLLTMAAFGVPIEK	TEMLLTMAAFGVPIEK	875.96	2	29.1838	789.451	1	y7	F
slr1756	TEMLLTMAAFGVPIEK	TEMLLTMAAFGVPIEK	875.96	2	29.1838	642.382	1	y6	G
slr1756	TEMLLTMAAFGVPIEK	TEMLLTMAAFGVPIEK	875.96	2	29.1838	585.361	1	y5	V
slr1756	TEMLLTMAAFGVPIEK	TEMLLTMAAFGVPIEK	875.96	2	29.1838	486.292	1	y4	P
slr1756	TEMLLTMAAFGVPIEK	T[+1]E[+1]M[+1]L[+1]L[+1]T[+1]M[+1]A[+1]A[+1]F[+1]G[+1]V[+1]P[+1]I[+1]E[+1]K[+2]	884.434	2	29.1838	869.461	1	y8	A
slr1756	TEMLLTMAAFGVPIEK	T[+1]E[+1]M[+1]L[+1]L[+1]T[+1]M[+1]A[+1]A[+1]F[+1]G[+1]V[+1]P[+1]I[+1]E[+1]K[+2]	884.434	2	29.1838	797.427	1	y7	F
slr1756	TEMLLTMAAFGVPIEK	T[+1]E[+1]M[+1]L[+1]L[+1]T[+1]M[+1]A[+1]A[+1]F[+1]G[+1]V[+1]P[+1]I[+1]E[+1]K[+2]	884.434	2	29.1838	649.361	1	y6	G
slr1756	TEMLLTMAAFGVPIEK	T[+1]E[+1]M[+1]L[+1]L[+1]T[+1]M[+1]A[+1]A[+1]F[+1]G[+1]V[+1]P[+1]I[+1]E[+1]K[+2]	884.434	2	29.1838	591.343	1	y5	V
slr1756	TEMLLTMAAFGVPIEK	T[+1]E[+1]M[+1]L[+1]L[+1]T[+1]M[+1]A[+1]A[+1]F[+1]G[+1]V[+1]P[+1]I[+1]E[+1]K[+2]	884.434	2	29.1838	491.277	1	y4	P
slr1756	LVPGFEAPVNLAYSQGNR	LVPGFEAPVNLAYSQGNR	966.502	2	31.9001	1218.62	1	y11	P
slr1756	LVPGFEAPVNLAYSQGNR	LVPGFEAPVNLAYSQGNR	966.502	2	31.9001	908.458	1	y8	L
slr1756	LVPGFEAPVNLAYSQGNR	LVPGFEAPVNLAYSQGNR	966.502	2	31.9001	795.374	1	y7	A
slr1756	LVPGFEAPVNLAYSQGNR	LVPGFEAPVNLAYSQGNR	966.502	2	31.9001	724.337	1	y6	Y
slr1756	LVPGFEAPVNLAYSQGNR	LVPGFEAPVNLAYSQGNR	966.502	2	31.9001	561.274	1	y5	S
slr1756	LVPGFEAPVNLAYSQGNR	LVPGFEAPVNLAYSQGNR	966.502	2	31.9001	474.242	1	y4	Q
slr1756	LVPGFEAPVNLAYSQGNR	L[+1]V[+1]P[+1]G[+1]F[+1]E[+1]A[+1]P[+1]V[+1]N[+2]L[+1]A[+1]Y[+1]S[+1]Q[+2]G[+1]N[+2]R[+4]	978.467	2	31.9001	1235.57	1	y11	P
slr1756	LVPGFEAPVNLAYSQGNR	L[+1]V[+1]P[+1]G[+1]F[+1]E[+1]A[+1]P[+1]V[+1]N[+2]L[+1]A[+1]Y[+1]S[+1]Q[+2]G[+1]N[+2]R[+4]	978.467	2	31.9001	921.42	1	y8	L
slr1756	LVPGFEAPVNLAYSQGNR	L[+1]V[+1]P[+1]G[+1]F[+1]E[+1]A[+1]P[+1]V[+1]N[+2]L[+1]A[+1]Y[+1]S[+1]Q[+2]G[+1]N[+2]R[+4]	978.467	2	31.9001	807.339	1	y7	A
slr1756	LVPGFEAPVNLAYSQGNR	L[+1]V[+1]P[+1]G[+1]F[+1]E[+1]A[+1]P[+1]V[+1]N[+2]L[+1]A[+1]Y[+1]S[+1]Q[+2]G[+1]N[+2]R[+4]	978.467	2	31.9001	735.305	1	y6	Y
slr1756	LVPGFEAPVNLAYSQGNR	L[+1]V[+1]P[+1]G[+1]F[+1]E[+1]A[+1]P[+1]V[+1]N[+2]L[+1]A[+1]Y[+1]S[+1]Q[+2]G[+1]N[+2]R[+4]	978.467	2	31.9001	571.244	1	y5	S
slr1756	LVPGFEAPVNLAYSQGNR	L[+1]V[+1]P[+1]G[+1]F[+1]E[+1]A[+1]P[+1]V[+1]N[+2]L[+1]A[+1]Y[+1]S[+1]Q[+2]G[+1]N[+2]R[+4]	978.467	2	31.9001	483.215	1	y4	Q
slr1756	NQIDPGEPLDVDIYDLSPEELAK	NQIDPGEPLDVDIYDLSPEELAK	1285.63	2	41.4739	886.488	1	y8	L
slr1756	NQIDPGEPLDVDIYDLSPEELAK	NQIDPGEPLDVDIYDLSPEELAK	1285.63	2	41.4739	773.404	1	y7	S
slr1756	NQIDPGEPLDVDIYDLSPEELAK	NQIDPGEPLDVDIYDLSPEELAK	1285.63	2	41.4739	686.372	1	y6	P
slr1756	NQIDPGEPLDVDIYDLSPEELAK	NQIDPGEPLDVDIYDLSPEELAK	1285.63	2	41.4739	589.319	1	y5	E
slr1756	NQIDPGEPLDVDIYDLSPEELAK	NQIDPGEPLDVDIYDLSPEELAK	1285.63	2	41.4739	460.277	1	y4	E
slr1756	NQIDPGEPLDVDIYDLSPEELAK	N[+2]Q[+2]I[+1]D[+1]P[+1]G[+1]E[+1]P[+1]L[+1]D[+1]V[+1]D[+1]I[+1]Y[+1]D[+1]L[+1]S[+1]P[+1]E[+1]E[+1]L[+1]A[+1]K[+2]	1298.59	2	41.4739	895.461	1	y8	L
slr1756	NQIDPGEPLDVDIYDLSPEELAK	N[+2]Q[+2]I[+1]D[+1]P[+1]G[+1]E[+1]P[+1]L[+1]D[+1]V[+1]D[+1]I[+1]Y[+1]D[+1]L[+1]S[+1]P[+1]E[+1]E[+1]L[+1]A[+1]K[+2]	1298.59	2	41.4739	781.38	1	y7	S
slr1756	NQIDPGEPLDVDIYDLSPEELAK	N[+2]Q[+2]I[+1]D[+1]P[+1]G[+1]E[+1]P[+1]L[+1]D[+1]V[+1]D[+1]I[+1]Y[+1]D[+1]L[+1]S[+1]P[+1]E[+1]E[+1]L[+1]A[+1]K[+2]	1298.59	2	41.4739	693.351	1	y6	P
slr1756	NQIDPGEPLDVDIYDLSPEELAK	N[+2]Q[+2]I[+1]D[+1]P[+1]G[+1]E[+1]P[+1]L[+1]D[+1]V[+1]D[+1]I[+1]Y[+1]D[+1]L[+1]S[+1]P[+1]E[+1]E[+1]L[+1]A[+1]K[+2]	1298.59	2	41.4739	595.301	1	y5	E
slr1756	NQIDPGEPLDVDIYDLSPEELAK	N[+2]Q[+2]I[+1]D[+1]P[+1]G[+1]E[+1]P[+1]L[+1]D[+1]V[+1]D[+1]I[+1]Y[+1]D[+1]L[+1]S[+1]P[+1]E[+1]E[+1]L[+1]A[+1]K[+2]	1298.59	2	41.4739	465.262	1	y4	E
slr1756	IPSTPGSLEAALEALEK	IPSTPGSLEAALEALEK	863.467	2	28.809	1327.71	1	y13	P
slr1756	IPSTPGSLEAALEALEK	IPSTPGSLEAALEALEK	863.467	2	28.809	844.477	1	y8	A
slr1756	IPSTPGSLEAALEALEK	IPSTPGSLEAALEALEK	863.467	2	28.809	773.44	1	y7	A
slr1756	IPSTPGSLEAALEALEK	IPSTPGSLEAALEALEK	863.467	2	28.809	702.403	1	y6	L
slr1756	IPSTPGSLEAALEALEK	IPSTPGSLEAALEALEK	863.467	2	28.809	589.319	1	y5	E
slr1756	IPSTPGSLEAALEALEK	IPSTPGSLEAALEALEK	863.467	2	28.809	460.277	1	y4	A
slr1756	IPSTPGSLEAALEALEK	I[+1]P[+1]S[+1]T[+1]P[+1]G[+1]S[+1]L[+1]E[+1]A[+1]A[+1]L[+1]E[+1]A[+1]L[+1]E[+1]K[+2]	872.44	2	28.809	1341.67	1	y13	P
slr1756	IPSTPGSLEAALEALEK	I[+1]P[+1]S[+1]T[+1]P[+1]G[+1]S[+1]L[+1]E[+1]A[+1]A[+1]L[+1]E[+1]A[+1]L[+1]E[+1]K[+2]	872.44	2	28.809	853.451	1	y8	A
slr1756	IPSTPGSLEAALEALEK	I[+1]P[+1]S[+1]T[+1]P[+1]G[+1]S[+1]L[+1]E[+1]A[+1]A[+1]L[+1]E[+1]A[+1]L[+1]E[+1]K[+2]	872.44	2	28.809	781.417	1	y7	A
slr1756	IPSTPGSLEAALEALEK	I[+1]P[+1]S[+1]T[+1]P[+1]G[+1]S[+1]L[+1]E[+1]A[+1]A[+1]L[+1]E[+1]A[+1]L[+1]E[+1]K[+2]	872.44	2	28.809	709.382	1	y6	L
slr1756	IPSTPGSLEAALEALEK	I[+1]P[+1]S[+1]T[+1]P[+1]G[+1]S[+1]L[+1]E[+1]A[+1]A[+1]L[+1]E[+1]A[+1]L[+1]E[+1]K[+2]	872.44	2	28.809	595.301	1	y5	E
slr1756	IPSTPGSLEAALEALEK	I[+1]P[+1]S[+1]T[+1]P[+1]G[+1]S[+1]L[+1]E[+1]A[+1]A[+1]L[+1]E[+1]A[+1]L[+1]E[+1]K[+2]	872.44	2	28.809	465.262	1	y4	A
slr0898	QAGLNYVGLHVPVGR	QAGLNYVGLHVPVGR	790.439	2	26.6182	834.494	1	y8	G
slr0898	QAGLNYVGLHVPVGR	QAGLNYVGLHVPVGR	790.439	2	26.6182	777.473	1	y7	L
slr0898	QAGLNYVGLHVPVGR	QAGLNYVGLHVPVGR	790.439	2	26.6182	664.389	1	y6	H
slr0898	QAGLNYVGLHVPVGR	QAGLNYVGLHVPVGR	790.439	2	26.6182	527.33	1	y5	V
slr0898	QAGLNYVGLHVPVGR	QAGLNYVGLHVPVGR	790.439	2	26.6182	428.262	1	y4	P
slr0898	QAGLNYVGLHVPVGR	Q[+2]A[+1]G[+1]L[+1]N[+2]Y[+1]V[+1]G[+1]L[+1]H[+3]V[+1]P[+1]V[+1]G[+1]R[+4]	801.406	2	26.6182	847.456	1	y8	G
slr0898	QAGLNYVGLHVPVGR	Q[+2]A[+1]G[+1]L[+1]N[+2]Y[+1]V[+1]G[+1]L[+1]H[+3]V[+1]P[+1]V[+1]G[+1]R[+4]	801.406	2	26.6182	789.437	1	y7	L
slr0898	QAGLNYVGLHVPVGR	Q[+2]A[+1]G[+1]L[+1]N[+2]Y[+1]V[+1]G[+1]L[+1]H[+3]V[+1]P[+1]V[+1]G[+1]R[+4]	801.406	2	26.6182	675.356	1	y6	H
slr0898	QAGLNYVGLHVPVGR	Q[+2]A[+1]G[+1]L[+1]N[+2]Y[+1]V[+1]G[+1]L[+1]H[+3]V[+1]P[+1]V[+1]G[+1]R[+4]	801.406	2	26.6182	535.306	1	y5	V
slr0898	QAGLNYVGLHVPVGR	Q[+2]A[+1]G[+1]L[+1]N[+2]Y[+1]V[+1]G[+1]L[+1]H[+3]V[+1]P[+1]V[+1]G[+1]R[+4]	801.406	2	26.6182	435.241	1	y4	P
sll1450	DFSTIVVPPAQMVANVK	DFSTIVVPPAQMVANVK	908.487	2	30.1596	1054.57	1	y10	P
sll1450	DFSTIVVPPAQMVANVK	DFSTIVVPPAQMVANVK	908.487	2	30.1596	957.519	1	y9	P
sll1450	DFSTIVVPPAQMVANVK	DFSTIVVPPAQMVANVK	908.487	2	30.1596	860.466	1	y8	A
sll1450	DFSTIVVPPAQMVANVK	DFSTIVVPPAQMVANVK	908.487	2	30.1596	789.429	1	y7	Q
sll1450	DFSTIVVPPAQMVANVK	DFSTIVVPPAQMVANVK	908.487	2	30.1596	661.37	1	y6	M
sll1450	DFSTIVVPPAQMVANVK	DFSTIVVPPAQMVANVK	908.487	2	30.1596	530.33	1	y5	V
sll1450	DFSTIVVPPAQMVANVK	DFSTIVVPPAQMVANVK	908.487	2	30.1596	431.261	1	y4	A
sll1450	DFSTIVVPPAQMVANVK	D[+1]F[+1]S[+1]T[+1]I[+1]V[+1]V[+1]P[+1]P[+1]A[+1]Q[+2]M[+1]V[+1]A[+1]N[+2]V[+1]K[+2]	918.458	2	30.1596	1067.53	1	y10	P
sll1450	DFSTIVVPPAQMVANVK	D[+1]F[+1]S[+1]T[+1]I[+1]V[+1]V[+1]P[+1]P[+1]A[+1]Q[+2]M[+1]V[+1]A[+1]N[+2]V[+1]K[+2]	918.458	2	30.1596	969.483	1	y9	P
sll1450	DFSTIVVPPAQMVANVK	D[+1]F[+1]S[+1]T[+1]I[+1]V[+1]V[+1]P[+1]P[+1]A[+1]Q[+2]M[+1]V[+1]A[+1]N[+2]V[+1]K[+2]	918.458	2	30.1596	871.433	1	y8	A
sll1450	DFSTIVVPPAQMVANVK	D[+1]F[+1]S[+1]T[+1]I[+1]V[+1]V[+1]P[+1]P[+1]A[+1]Q[+2]M[+1]V[+1]A[+1]N[+2]V[+1]K[+2]	918.458	2	30.1596	799.399	1	y7	Q
sll1450	DFSTIVVPPAQMVANVK	D[+1]F[+1]S[+1]T[+1]I[+1]V[+1]V[+1]P[+1]P[+1]A[+1]Q[+2]M[+1]V[+1]A[+1]N[+2]V[+1]K[+2]	918.458	2	30.1596	669.346	1	y6	M
sll1450	DFSTIVVPPAQMVANVK	D[+1]F[+1]S[+1]T[+1]I[+1]V[+1]V[+1]P[+1]P[+1]A[+1]Q[+2]M[+1]V[+1]A[+1]N[+2]V[+1]K[+2]	918.458	2	30.1596	537.309	1	y5	V
sll1450	DFSTIVVPPAQMVANVK	D[+1]F[+1]S[+1]T[+1]I[+1]V[+1]V[+1]P[+1]P[+1]A[+1]Q[+2]M[+1]V[+1]A[+1]N[+2]V[+1]K[+2]	918.458	2	30.1596	437.243	1	y4	A
sll1452	VGAVSQFAEAMGGNGLEK	VGAVSQFAEAMGGNGLEK	882.933	2	29.393	805.387	1	y8	M
sll1452	VGAVSQFAEAMGGNGLEK	VGAVSQFAEAMGGNGLEK	882.933	2	29.393	674.347	1	y7	G
sll1452	VGAVSQFAEAMGGNGLEK	VGAVSQFAEAMGGNGLEK	882.933	2	29.393	617.325	1	y6	G
sll1452	VGAVSQFAEAMGGNGLEK	VGAVSQFAEAMGGNGLEK	882.933	2	29.393	560.304	1	y5	N
sll1452	VGAVSQFAEAMGGNGLEK	VGAVSQFAEAMGGNGLEK	882.933	2	29.393	446.261	1	y4	G
sll1452	VGAVSQFAEAMGGNGLEK	V[+1]G[+1]A[+1]V[+1]S[+1]Q[+2]F[+1]A[+1]E[+1]A[+1]M[+1]G[+1]G[+1]N[+2]G[+1]L[+1]E[+1]K[+2]	893.402	2	29.393	815.358	1	y8	M
sll1452	VGAVSQFAEAMGGNGLEK	V[+1]G[+1]A[+1]V[+1]S[+1]Q[+2]F[+1]A[+1]E[+1]A[+1]M[+1]G[+1]G[+1]N[+2]G[+1]L[+1]E[+1]K[+2]	893.402	2	29.393	683.32	1	y7	G
sll1452	VGAVSQFAEAMGGNGLEK	V[+1]G[+1]A[+1]V[+1]S[+1]Q[+2]F[+1]A[+1]E[+1]A[+1]M[+1]G[+1]G[+1]N[+2]G[+1]L[+1]E[+1]K[+2]	893.402	2	29.393	625.302	1	y6	G
sll1452	VGAVSQFAEAMGGNGLEK	V[+1]G[+1]A[+1]V[+1]S[+1]Q[+2]F[+1]A[+1]E[+1]A[+1]M[+1]G[+1]G[+1]N[+2]G[+1]L[+1]E[+1]K[+2]	893.402	2	29.393	567.283	1	y5	N
sll1452	VGAVSQFAEAMGGNGLEK	V[+1]G[+1]A[+1]V[+1]S[+1]Q[+2]F[+1]A[+1]E[+1]A[+1]M[+1]G[+1]G[+1]N[+2]G[+1]L[+1]E[+1]K[+2]	893.402	2	29.393	451.246	1	y4	G
sll1453	VMAGALGLVAIALVGVGLVQTFGSK	VMAGALGLVAIALVGVGLVQTFGSK	1186.19	2	38.4908	879.493	1	y8	L
sll1453	VMAGALGLVAIALVGVGLVQTFGSK	VMAGALGLVAIALVGVGLVQTFGSK	1186.19	2	38.4908	766.409	1	y7	V
sll1453	VMAGALGLVAIALVGVGLVQTFGSK	VMAGALGLVAIALVGVGLVQTFGSK	1186.19	2	38.4908	667.341	1	y6	Q
sll1453	VMAGALGLVAIALVGVGLVQTFGSK	VMAGALGLVAIALVGVGLVQTFGSK	1186.19	2	38.4908	539.282	1	y5	T
sll1453	VMAGALGLVAIALVGVGLVQTFGSK	VMAGALGLVAIALVGVGLVQTFGSK	1186.19	2	38.4908	438.235	1	y4	F
sll1453	VMAGALGLVAIALVGVGLVQTFGSK	V[+1]M[+1]A[+1]G[+1]A[+1]L[+1]G[+1]L[+1]V[+1]A[+1]I[+1]A[+1]L[+1]V[+1]G[+1]V[+1]G[+1]L[+1]V[+1]Q[+2]T[+1]F[+1]G[+1]S[+1]K[+2]	1199.65	2	38.4908	889.464	1	y8	L
sll1453	VMAGALGLVAIALVGVGLVQTFGSK	V[+1]M[+1]A[+1]G[+1]A[+1]L[+1]G[+1]L[+1]V[+1]A[+1]I[+1]A[+1]L[+1]V[+1]G[+1]V[+1]G[+1]L[+1]V[+1]Q[+2]T[+1]F[+1]G[+1]S[+1]K[+2]	1199.65	2	38.4908	775.383	1	y7	V
sll1453	VMAGALGLVAIALVGVGLVQTFGSK	V[+1]M[+1]A[+1]G[+1]A[+1]L[+1]G[+1]L[+1]V[+1]A[+1]I[+1]A[+1]L[+1]V[+1]G[+1]V[+1]G[+1]L[+1]V[+1]Q[+2]T[+1]F[+1]G[+1]S[+1]K[+2]	1199.65	2	38.4908	675.317	1	y6	Q
sll1453	VMAGALGLVAIALVGVGLVQTFGSK	V[+1]M[+1]A[+1]G[+1]A[+1]L[+1]G[+1]L[+1]V[+1]A[+1]I[+1]A[+1]L[+1]V[+1]G[+1]V[+1]G[+1]L[+1]V[+1]Q[+2]T[+1]F[+1]G[+1]S[+1]K[+2]	1199.65	2	38.4908	545.265	1	y5	T
sll1453	VMAGALGLVAIALVGVGLVQTFGSK	V[+1]M[+1]A[+1]G[+1]A[+1]L[+1]G[+1]L[+1]V[+1]A[+1]I[+1]A[+1]L[+1]V[+1]G[+1]V[+1]G[+1]L[+1]V[+1]Q[+2]T[+1]F[+1]G[+1]S[+1]K[+2]	1199.65	2	38.4908	443.22	1	y4	F
sll1453	GDGGPTPSVESMEGS	GDGGPTPSVESMEGS	703.791	2	24.0187	1120.48	1	y11	P
sll1453	GDGGPTPSVESMEGS	GDGGPTPSVESMEGS	703.791	2	24.0187	922.382	1	y9	P
sll1453	GDGGPTPSVESMEGS	GDGGPTPSVESMEGS	703.791	2	24.0187	825.329	1	y8	S
sll1453	GDGGPTPSVESMEGS	GDGGPTPSVESMEGS	703.791	2	24.0187	738.297	1	y7	V
sll1453	GDGGPTPSVESMEGS	GDGGPTPSVESMEGS	703.791	2	24.0187	639.229	1	y6	E
sll1453	GDGGPTPSVESMEGS	GDGGPTPSVESMEGS	703.791	2	24.0187	510.186	1	y5	S
sll1453	GDGGPTPSVESMEGS	GDGGPTPSVESMEGS	703.791	2	24.0187	423.154	1	y4	M
sll1453	GDGGPTPSVESMEGS	G[+1]D[+1]G[+1]G[+1]P[+1]T[+1]P[+1]S[+1]V[+1]E[+1]S[+1]M[+1]E[+1]G[+1]S[+1]	711.268	2	24.0187	1131.45	1	y11	P
sll1453	GDGGPTPSVESMEGS	G[+1]D[+1]G[+1]G[+1]P[+1]T[+1]P[+1]S[+1]V[+1]E[+1]S[+1]M[+1]E[+1]G[+1]S[+1]	711.268	2	24.0187	931.356	1	y9	P
sll1453	GDGGPTPSVESMEGS	G[+1]D[+1]G[+1]G[+1]P[+1]T[+1]P[+1]S[+1]V[+1]E[+1]S[+1]M[+1]E[+1]G[+1]S[+1]	711.268	2	24.0187	833.306	1	y8	S
sll1453	GDGGPTPSVESMEGS	G[+1]D[+1]G[+1]G[+1]P[+1]T[+1]P[+1]S[+1]V[+1]E[+1]S[+1]M[+1]E[+1]G[+1]S[+1]	711.268	2	24.0187	745.277	1	y7	V
sll1453	GDGGPTPSVESMEGS	G[+1]D[+1]G[+1]G[+1]P[+1]T[+1]P[+1]S[+1]V[+1]E[+1]S[+1]M[+1]E[+1]G[+1]S[+1]	711.268	2	24.0187	645.211	1	y6	E
sll1453	GDGGPTPSVESMEGS	G[+1]D[+1]G[+1]G[+1]P[+1]T[+1]P[+1]S[+1]V[+1]E[+1]S[+1]M[+1]E[+1]G[+1]S[+1]	711.268	2	24.0187	515.172	1	y5	S
sll1453	GDGGPTPSVESMEGS	G[+1]D[+1]G[+1]G[+1]P[+1]T[+1]P[+1]S[+1]V[+1]E[+1]S[+1]M[+1]E[+1]G[+1]S[+1]	711.268	2	24.0187	427.143	1	y4	M
slr0051	IAGNVATPQEVGSLEFGTLVLGAK	IAGNVATPQEVGSLEFGTLVLGAK	1186.15	2	38.4894	758.477	1	y8	G
slr0051	IAGNVATPQEVGSLEFGTLVLGAK	IAGNVATPQEVGSLEFGTLVLGAK	1186.15	2	38.4894	701.456	1	y7	T
slr0051	IAGNVATPQEVGSLEFGTLVLGAK	IAGNVATPQEVGSLEFGTLVLGAK	1186.15	2	38.4894	600.408	1	y6	L
slr0051	IAGNVATPQEVGSLEFGTLVLGAK	IAGNVATPQEVGSLEFGTLVLGAK	1186.15	2	38.4894	487.324	1	y5	V
slr0051	IAGNVATPQEVGSLEFGTLVLGAK	IAGNVATPQEVGSLEFGTLVLGAK	1186.15	2	38.4894	388.255	1	y4	L
slr0051	IAGNVATPQEVGSLEFGTLVLGAK	I[+1]A[+1]G[+1]N[+2]V[+1]A[+1]T[+1]P[+1]Q[+2]E[+1]V[+1]G[+1]S[+1]L[+1]E[+1]F[+1]G[+1]T[+1]L[+1]V[+1]L[+1]G[+1]A[+1]K[+2]	1199.61	2	38.4894	767.45	1	y8	G
slr0051	IAGNVATPQEVGSLEFGTLVLGAK	I[+1]A[+1]G[+1]N[+2]V[+1]A[+1]T[+1]P[+1]Q[+2]E[+1]V[+1]G[+1]S[+1]L[+1]E[+1]F[+1]G[+1]T[+1]L[+1]V[+1]L[+1]G[+1]A[+1]K[+2]	1199.61	2	38.4894	709.432	1	y7	T
slr0051	IAGNVATPQEVGSLEFGTLVLGAK	I[+1]A[+1]G[+1]N[+2]V[+1]A[+1]T[+1]P[+1]Q[+2]E[+1]V[+1]G[+1]S[+1]L[+1]E[+1]F[+1]G[+1]T[+1]L[+1]V[+1]L[+1]G[+1]A[+1]K[+2]	1199.61	2	38.4894	607.387	1	y6	L
slr0051	IAGNVATPQEVGSLEFGTLVLGAK	I[+1]A[+1]G[+1]N[+2]V[+1]A[+1]T[+1]P[+1]Q[+2]E[+1]V[+1]G[+1]S[+1]L[+1]E[+1]F[+1]G[+1]T[+1]L[+1]V[+1]L[+1]G[+1]A[+1]K[+2]	1199.61	2	38.4894	493.306	1	y5	V
slr0051	IAGNVATPQEVGSLEFGTLVLGAK	I[+1]A[+1]G[+1]N[+2]V[+1]A[+1]T[+1]P[+1]Q[+2]E[+1]V[+1]G[+1]S[+1]L[+1]E[+1]F[+1]G[+1]T[+1]L[+1]V[+1]L[+1]G[+1]A[+1]K[+2]	1199.61	2	38.4894	393.241	1	y4	L
slr0653	GLSFQDLIQEGSLGLIR	GLSFQDLIQEGSLGLIR	923.507	2	30.6102	844.489	1	y8	E
slr0653	GLSFQDLIQEGSLGLIR	GLSFQDLIQEGSLGLIR	923.507	2	30.6102	715.446	1	y7	G
slr0653	GLSFQDLIQEGSLGLIR	GLSFQDLIQEGSLGLIR	923.507	2	30.6102	658.425	1	y6	S
slr0653	GLSFQDLIQEGSLGLIR	GLSFQDLIQEGSLGLIR	923.507	2	30.6102	571.393	1	y5	L
slr0653	GLSFQDLIQEGSLGLIR	GLSFQDLIQEGSLGLIR	923.507	2	30.6102	458.309	1	y4	G
slr0653	GLSFQDLIQEGSLGLIR	G[+1]L[+1]S[+1]F[+1]Q[+2]D[+1]L[+1]I[+1]Q[+2]E[+1]G[+1]S[+1]L[+1]G[+1]L[+1]I[+1]R[+4]	934.474	2	30.6102	855.456	1	y8	E
slr0653	GLSFQDLIQEGSLGLIR	G[+1]L[+1]S[+1]F[+1]Q[+2]D[+1]L[+1]I[+1]Q[+2]E[+1]G[+1]S[+1]L[+1]G[+1]L[+1]I[+1]R[+4]	934.474	2	30.6102	725.416	1	y7	G
slr0653	GLSFQDLIQEGSLGLIR	G[+1]L[+1]S[+1]F[+1]Q[+2]D[+1]L[+1]I[+1]Q[+2]E[+1]G[+1]S[+1]L[+1]G[+1]L[+1]I[+1]R[+4]	934.474	2	30.6102	667.398	1	y6	S
slr0653	GLSFQDLIQEGSLGLIR	G[+1]L[+1]S[+1]F[+1]Q[+2]D[+1]L[+1]I[+1]Q[+2]E[+1]G[+1]S[+1]L[+1]G[+1]L[+1]I[+1]R[+4]	934.474	2	30.6102	579.369	1	y5	L
slr0653	GLSFQDLIQEGSLGLIR	G[+1]L[+1]S[+1]F[+1]Q[+2]D[+1]L[+1]I[+1]Q[+2]E[+1]G[+1]S[+1]L[+1]G[+1]L[+1]I[+1]R[+4]	934.474	2	30.6102	465.288	1	y4	G
sll1625	SVNPDFVGPHALAK	SVNPDFVGPHALAK	726.386	2	24.6966	1151.62	1	y11	P
sll1625	SVNPDFVGPHALAK	SVNPDFVGPHALAK	726.386	2	24.6966	792.473	1	y8	V
sll1625	SVNPDFVGPHALAK	SVNPDFVGPHALAK	726.386	2	24.6966	693.404	1	y7	G
sll1625	SVNPDFVGPHALAK	SVNPDFVGPHALAK	726.386	2	24.6966	636.383	1	y6	P
sll1625	SVNPDFVGPHALAK	SVNPDFVGPHALAK	726.386	2	24.6966	539.33	1	y5	H
sll1625	SVNPDFVGPHALAK	SVNPDFVGPHALAK	726.386	2	24.6966	402.271	1	y4	A
sll1625	SVNPDFVGPHALAK	S[+1]V[+1]N[+2]P[+1]D[+1]F[+1]V[+1]G[+1]P[+1]H[+3]A[+1]L[+1]A[+1]K[+2]	735.359	2	24.6966	1165.58	1	y11	P
sll1625	SVNPDFVGPHALAK	S[+1]V[+1]N[+2]P[+1]D[+1]F[+1]V[+1]G[+1]P[+1]H[+3]A[+1]L[+1]A[+1]K[+2]	735.359	2	24.6966	803.44	1	y8	V
sll1625	SVNPDFVGPHALAK	S[+1]V[+1]N[+2]P[+1]D[+1]F[+1]V[+1]G[+1]P[+1]H[+3]A[+1]L[+1]A[+1]K[+2]	735.359	2	24.6966	703.375	1	y7	G
sll1625	SVNPDFVGPHALAK	S[+1]V[+1]N[+2]P[+1]D[+1]F[+1]V[+1]G[+1]P[+1]H[+3]A[+1]L[+1]A[+1]K[+2]	735.359	2	24.6966	645.356	1	y6	P
sll1625	SVNPDFVGPHALAK	S[+1]V[+1]N[+2]P[+1]D[+1]F[+1]V[+1]G[+1]P[+1]H[+3]A[+1]L[+1]A[+1]K[+2]	735.359	2	24.6966	547.306	1	y5	H
sll1625	SVNPDFVGPHALAK	S[+1]V[+1]N[+2]P[+1]D[+1]F[+1]V[+1]G[+1]P[+1]H[+3]A[+1]L[+1]A[+1]K[+2]	735.359	2	24.6966	407.256	1	y4	A
slr1857	GDAGVIGEMAQR	GDAGVIGEMAQR	602.293	2	20.9738	903.472	1	y8	V
slr1857	GDAGVIGEMAQR	GDAGVIGEMAQR	602.293	2	20.9738	804.403	1	y7	I
slr1857	GDAGVIGEMAQR	GDAGVIGEMAQR	602.293	2	20.9738	691.319	1	y6	G
slr1857	GDAGVIGEMAQR	GDAGVIGEMAQR	602.293	2	20.9738	634.298	1	y5	E
slr1857	GDAGVIGEMAQR	GDAGVIGEMAQR	602.293	2	20.9738	505.255	1	y4	M
slr1857	GDAGVIGEMAQR	G[+1]D[+1]A[+1]G[+1]V[+1]I[+1]G[+1]E[+1]M[+1]A[+1]Q[+2]R[+4]	610.269	2	20.9738	915.436	1	y8	V
slr1857	GDAGVIGEMAQR	G[+1]D[+1]A[+1]G[+1]V[+1]I[+1]G[+1]E[+1]M[+1]A[+1]Q[+2]R[+4]	610.269	2	20.9738	815.371	1	y7	I
slr1857	GDAGVIGEMAQR	G[+1]D[+1]A[+1]G[+1]V[+1]I[+1]G[+1]E[+1]M[+1]A[+1]Q[+2]R[+4]	610.269	2	20.9738	701.29	1	y6	G
slr1857	GDAGVIGEMAQR	G[+1]D[+1]A[+1]G[+1]V[+1]I[+1]G[+1]E[+1]M[+1]A[+1]Q[+2]R[+4]	610.269	2	20.9738	643.271	1	y5	E
slr1857	GDAGVIGEMAQR	G[+1]D[+1]A[+1]G[+1]V[+1]I[+1]G[+1]E[+1]M[+1]A[+1]Q[+2]R[+4]	610.269	2	20.9738	513.231	1	y4	M
slr1857	NAIAILLVSQGVPMLLMGDEMGK	NAIAILLVSQGVPMLLMGDEMGK	1200.64	2	38.9242	1221.57	1	y11	P
slr1857	NAIAILLVSQGVPMLLMGDEMGK	NAIAILLVSQGVPMLLMGDEMGK	1200.64	2	38.9242	880.39	1	y8	L
slr1857	NAIAILLVSQGVPMLLMGDEMGK	NAIAILLVSQGVPMLLMGDEMGK	1200.64	2	38.9242	767.306	1	y7	M
slr1857	NAIAILLVSQGVPMLLMGDEMGK	NAIAILLVSQGVPMLLMGDEMGK	1200.64	2	38.9242	636.266	1	y6	G
slr1857	NAIAILLVSQGVPMLLMGDEMGK	NAIAILLVSQGVPMLLMGDEMGK	1200.64	2	38.9242	579.244	1	y5	D
slr1857	NAIAILLVSQGVPMLLMGDEMGK	NAIAILLVSQGVPMLLMGDEMGK	1200.64	2	38.9242	464.217	1	y4	E
slr1857	NAIAILLVSQGVPMLLMGDEMGK	N[+2]A[+1]I[+1]A[+1]I[+1]L[+1]L[+1]V[+1]S[+1]Q[+2]G[+1]V[+1]P[+1]M[+1]L[+1]L[+1]M[+1]G[+1]D[+1]E[+1]M[+1]G[+1]K[+2]	1213.6	2	38.9242	1233.53	1	y11	P
slr1857	NAIAILLVSQGVPMLLMGDEMGK	N[+2]A[+1]I[+1]A[+1]I[+1]L[+1]L[+1]V[+1]S[+1]Q[+2]G[+1]V[+1]P[+1]M[+1]L[+1]L[+1]M[+1]G[+1]D[+1]E[+1]M[+1]G[+1]K[+2]	1213.6	2	38.9242	889.364	1	y8	L
slr1857	NAIAILLVSQGVPMLLMGDEMGK	N[+2]A[+1]I[+1]A[+1]I[+1]L[+1]L[+1]V[+1]S[+1]Q[+2]G[+1]V[+1]P[+1]M[+1]L[+1]L[+1]M[+1]G[+1]D[+1]E[+1]M[+1]G[+1]K[+2]	1213.6	2	38.9242	775.283	1	y7	M
slr1857	NAIAILLVSQGVPMLLMGDEMGK	N[+2]A[+1]I[+1]A[+1]I[+1]L[+1]L[+1]V[+1]S[+1]Q[+2]G[+1]V[+1]P[+1]M[+1]L[+1]L[+1]M[+1]G[+1]D[+1]E[+1]M[+1]G[+1]K[+2]	1213.6	2	38.9242	643.245	1	y6	G
slr1857	NAIAILLVSQGVPMLLMGDEMGK	N[+2]A[+1]I[+1]A[+1]I[+1]L[+1]L[+1]V[+1]S[+1]Q[+2]G[+1]V[+1]P[+1]M[+1]L[+1]L[+1]M[+1]G[+1]D[+1]E[+1]M[+1]G[+1]K[+2]	1213.6	2	38.9242	585.226	1	y5	D
slr1857	NAIAILLVSQGVPMLLMGDEMGK	N[+2]A[+1]I[+1]A[+1]I[+1]L[+1]L[+1]V[+1]S[+1]Q[+2]G[+1]V[+1]P[+1]M[+1]L[+1]L[+1]M[+1]G[+1]D[+1]E[+1]M[+1]G[+1]K[+2]	1213.6	2	38.9242	469.203	1	y4	E
slr1734	QALQTAFETAHR	QALQTAFETAHR	686.852	2	23.5106	932.458	1	y8	T
slr1734	QALQTAFETAHR	QALQTAFETAHR	686.852	2	23.5106	831.411	1	y7	A
slr1734	QALQTAFETAHR	QALQTAFETAHR	686.852	2	23.5106	760.374	1	y6	F
slr1734	QALQTAFETAHR	QALQTAFETAHR	686.852	2	23.5106	613.305	1	y5	E
slr1734	QALQTAFETAHR	QALQTAFETAHR	686.852	2	23.5106	484.263	1	y4	T
slr1734	QALQTAFETAHR	Q[+2]A[+1]L[+1]Q[+2]T[+1]A[+1]F[+1]E[+1]T[+1]A[+1]H[+3]R[+4]	696.324	2	23.5106	945.42	1	y8	T
slr1734	QALQTAFETAHR	Q[+2]A[+1]L[+1]Q[+2]T[+1]A[+1]F[+1]E[+1]T[+1]A[+1]H[+3]R[+4]	696.324	2	23.5106	843.375	1	y7	A
slr1734	QALQTAFETAHR	Q[+2]A[+1]L[+1]Q[+2]T[+1]A[+1]F[+1]E[+1]T[+1]A[+1]H[+3]R[+4]	696.324	2	23.5106	771.341	1	y6	F
slr1734	QALQTAFETAHR	Q[+2]A[+1]L[+1]Q[+2]T[+1]A[+1]F[+1]E[+1]T[+1]A[+1]H[+3]R[+4]	696.324	2	23.5106	623.276	1	y5	E
slr1734	QALQTAFETAHR	Q[+2]A[+1]L[+1]Q[+2]T[+1]A[+1]F[+1]E[+1]T[+1]A[+1]H[+3]R[+4]	696.324	2	23.5106	493.236	1	y4	T
slr1734	IGGVITELMLPTLPK	IGGVITELMLPTLPK	791.468	2	26.649	912.559	1	y8	L
slr1734	IGGVITELMLPTLPK	IGGVITELMLPTLPK	791.468	2	26.649	799.475	1	y7	M
slr1734	IGGVITELMLPTLPK	IGGVITELMLPTLPK	791.468	2	26.649	668.434	1	y6	L
slr1734	IGGVITELMLPTLPK	IGGVITELMLPTLPK	791.468	2	26.649	555.35	1	y5	P
slr1734	IGGVITELMLPTLPK	IGGVITELMLPTLPK	791.468	2	26.649	458.297	1	y4	T
slr1734	IGGVITELMLPTLPK	I[+1]G[+1]G[+1]V[+1]I[+1]T[+1]E[+1]L[+1]M[+1]L[+1]P[+1]T[+1]L[+1]P[+1]K[+2]	799.444	2	26.649	921.532	1	y8	L
slr1734	IGGVITELMLPTLPK	I[+1]G[+1]G[+1]V[+1]I[+1]T[+1]E[+1]L[+1]M[+1]L[+1]P[+1]T[+1]L[+1]P[+1]K[+2]	799.444	2	26.649	807.451	1	y7	M
slr1734	IGGVITELMLPTLPK	I[+1]G[+1]G[+1]V[+1]I[+1]T[+1]E[+1]L[+1]M[+1]L[+1]P[+1]T[+1]L[+1]P[+1]K[+2]	799.444	2	26.649	675.413	1	y6	L
slr1734	IGGVITELMLPTLPK	I[+1]G[+1]G[+1]V[+1]I[+1]T[+1]E[+1]L[+1]M[+1]L[+1]P[+1]T[+1]L[+1]P[+1]K[+2]	799.444	2	26.649	561.332	1	y5	P
slr1734	IGGVITELMLPTLPK	I[+1]G[+1]G[+1]V[+1]I[+1]T[+1]E[+1]L[+1]M[+1]L[+1]P[+1]T[+1]L[+1]P[+1]K[+2]	799.444	2	26.649	463.282	1	y4	T
slr1734	ASPEAEYGLFQR	ASPEAEYGLFQR	684.333	2	23.435	1209.59	1	y10	P
slr1734	ASPEAEYGLFQR	ASPEAEYGLFQR	684.333	2	23.435	983.495	1	y8	A
slr1734	ASPEAEYGLFQR	ASPEAEYGLFQR	684.333	2	23.435	912.457	1	y7	E
slr1734	ASPEAEYGLFQR	ASPEAEYGLFQR	684.333	2	23.435	783.415	1	y6	Y
slr1734	ASPEAEYGLFQR	ASPEAEYGLFQR	684.333	2	23.435	620.351	1	y5	G
slr1734	ASPEAEYGLFQR	ASPEAEYGLFQR	684.333	2	23.435	563.33	1	y4	L
slr1734	ASPEAEYGLFQR	A[+1]S[+1]P[+1]E[+1]A[+1]E[+1]Y[+1]G[+1]L[+1]F[+1]Q[+2]R[+4]	692.309	2	23.435	1223.55	1	y10	P
slr1734	ASPEAEYGLFQR	A[+1]S[+1]P[+1]E[+1]A[+1]E[+1]Y[+1]G[+1]L[+1]F[+1]Q[+2]R[+4]	692.309	2	23.435	995.459	1	y8	A
slr1734	ASPEAEYGLFQR	A[+1]S[+1]P[+1]E[+1]A[+1]E[+1]Y[+1]G[+1]L[+1]F[+1]Q[+2]R[+4]	692.309	2	23.435	923.425	1	y7	E
slr1734	ASPEAEYGLFQR	A[+1]S[+1]P[+1]E[+1]A[+1]E[+1]Y[+1]G[+1]L[+1]F[+1]Q[+2]R[+4]	692.309	2	23.435	793.385	1	y6	Y
slr1734	ASPEAEYGLFQR	A[+1]S[+1]P[+1]E[+1]A[+1]E[+1]Y[+1]G[+1]L[+1]F[+1]Q[+2]R[+4]	692.309	2	23.435	629.325	1	y5	G
slr1734	ASPEAEYGLFQR	A[+1]S[+1]P[+1]E[+1]A[+1]E[+1]Y[+1]G[+1]L[+1]F[+1]Q[+2]R[+4]	692.309	2	23.435	571.306	1	y4	L
slr1734	DALYDESMAIVLAILQLSQAG	DALYDESMAIVLAILQLSQAG	1111.07	2	36.2372	829.478	1	y8	I
slr1734	DALYDESMAIVLAILQLSQAG	DALYDESMAIVLAILQLSQAG	1111.07	2	36.2372	716.394	1	y7	L
slr1734	DALYDESMAIVLAILQLSQAG	DALYDESMAIVLAILQLSQAG	1111.07	2	36.2372	603.31	1	y6	Q
slr1734	DALYDESMAIVLAILQLSQAG	DALYDESMAIVLAILQLSQAG	1111.07	2	36.2372	475.251	1	y5	L
slr1734	DALYDESMAIVLAILQLSQAG	DALYDESMAIVLAILQLSQAG	1111.07	2	36.2372	362.167	1	y4	S
slr1734	DALYDESMAIVLAILQLSQAG	D[+1]A[+1]L[+1]Y[+1]D[+1]E[+1]S[+1]M[+1]A[+1]I[+1]V[+1]L[+1]A[+1]I[+1]L[+1]Q[+2]L[+1]S[+1]Q[+2]A[+1]G[+1]	1122.54	2	36.2372	839.448	1	y8	I
slr1734	DALYDESMAIVLAILQLSQAG	D[+1]A[+1]L[+1]Y[+1]D[+1]E[+1]S[+1]M[+1]A[+1]I[+1]V[+1]L[+1]A[+1]I[+1]L[+1]Q[+2]L[+1]S[+1]Q[+2]A[+1]G[+1]	1122.54	2	36.2372	725.367	1	y7	L
slr1734	DALYDESMAIVLAILQLSQAG	D[+1]A[+1]L[+1]Y[+1]D[+1]E[+1]S[+1]M[+1]A[+1]I[+1]V[+1]L[+1]A[+1]I[+1]L[+1]Q[+2]L[+1]S[+1]Q[+2]A[+1]G[+1]	1122.54	2	36.2372	611.286	1	y6	Q
slr1734	DALYDESMAIVLAILQLSQAG	D[+1]A[+1]L[+1]Y[+1]D[+1]E[+1]S[+1]M[+1]A[+1]I[+1]V[+1]L[+1]A[+1]I[+1]L[+1]Q[+2]L[+1]S[+1]Q[+2]A[+1]G[+1]	1122.54	2	36.2372	481.233	1	y5	L
slr1734	DALYDESMAIVLAILQLSQAG	D[+1]A[+1]L[+1]Y[+1]D[+1]E[+1]S[+1]M[+1]A[+1]I[+1]V[+1]L[+1]A[+1]I[+1]L[+1]Q[+2]L[+1]S[+1]Q[+2]A[+1]G[+1]	1122.54	2	36.2372	367.152	1	y4	S
slr1748	LGIEMQIRPGLR	LGIEMQIRPGLR	691.9	2	23.662	970.561	1	y8	M
slr1748	LGIEMQIRPGLR	LGIEMQIRPGLR	691.9	2	23.662	839.521	1	y7	Q
slr1748	LGIEMQIRPGLR	LGIEMQIRPGLR	691.9	2	23.662	711.462	1	y6	I
slr1748	LGIEMQIRPGLR	LGIEMQIRPGLR	691.9	2	23.662	598.378	1	y5	R
slr1748	LGIEMQIRPGLR	LGIEMQIRPGLR	691.9	2	23.662	442.277	1	y4	P
slr1748	LGIEMQIRPGLR	L[+1]G[+1]I[+1]E[+1]M[+1]Q[+2]I[+1]R[+4]P[+1]G[+1]L[+1]R[+4]	701.372	2	23.662	985.517	1	y8	M
slr1748	LGIEMQIRPGLR	L[+1]G[+1]I[+1]E[+1]M[+1]Q[+2]I[+1]R[+4]P[+1]G[+1]L[+1]R[+4]	701.372	2	23.662	853.479	1	y7	Q
slr1748	LGIEMQIRPGLR	L[+1]G[+1]I[+1]E[+1]M[+1]Q[+2]I[+1]R[+4]P[+1]G[+1]L[+1]R[+4]	701.372	2	23.662	723.427	1	y6	I
slr1748	LGIEMQIRPGLR	L[+1]G[+1]I[+1]E[+1]M[+1]Q[+2]I[+1]R[+4]P[+1]G[+1]L[+1]R[+4]	701.372	2	23.662	609.346	1	y5	R
slr1748	LGIEMQIRPGLR	L[+1]G[+1]I[+1]E[+1]M[+1]Q[+2]I[+1]R[+4]P[+1]G[+1]L[+1]R[+4]	701.372	2	23.662	449.256	1	y4	P
slr1748	EVAYGEWEGLHPDEVYQR	EVAYGEWEGLHPDEVYQR	1089	2	35.575	1043.49	1	y8	H
slr1748	EVAYGEWEGLHPDEVYQR	EVAYGEWEGLHPDEVYQR	1089	2	35.575	906.432	1	y7	P
slr1748	EVAYGEWEGLHPDEVYQR	EVAYGEWEGLHPDEVYQR	1089	2	35.575	809.379	1	y6	D
slr1748	EVAYGEWEGLHPDEVYQR	EVAYGEWEGLHPDEVYQR	1089	2	35.575	694.352	1	y5	E
slr1748	EVAYGEWEGLHPDEVYQR	EVAYGEWEGLHPDEVYQR	1089	2	35.575	565.309	1	y4	V
slr1748	EVAYGEWEGLHPDEVYQR	E[+1]V[+1]A[+1]Y[+1]G[+1]E[+1]W[+2]E[+1]G[+1]L[+1]H[+3]P[+1]D[+1]E[+1]V[+1]Y[+1]Q[+2]R[+4]	1101.46	2	35.575	1057.45	1	y8	H
slr1748	EVAYGEWEGLHPDEVYQR	E[+1]V[+1]A[+1]Y[+1]G[+1]E[+1]W[+2]E[+1]G[+1]L[+1]H[+3]P[+1]D[+1]E[+1]V[+1]Y[+1]Q[+2]R[+4]	1101.46	2	35.575	917.399	1	y7	P
slr1748	EVAYGEWEGLHPDEVYQR	E[+1]V[+1]A[+1]Y[+1]G[+1]E[+1]W[+2]E[+1]G[+1]L[+1]H[+3]P[+1]D[+1]E[+1]V[+1]Y[+1]Q[+2]R[+4]	1101.46	2	35.575	819.349	1	y6	D
slr1748	EVAYGEWEGLHPDEVYQR	E[+1]V[+1]A[+1]Y[+1]G[+1]E[+1]W[+2]E[+1]G[+1]L[+1]H[+3]P[+1]D[+1]E[+1]V[+1]Y[+1]Q[+2]R[+4]	1101.46	2	35.575	703.325	1	y5	E
slr1748	EVAYGEWEGLHPDEVYQR	E[+1]V[+1]A[+1]Y[+1]G[+1]E[+1]W[+2]E[+1]G[+1]L[+1]H[+3]P[+1]D[+1]E[+1]V[+1]Y[+1]Q[+2]R[+4]	1101.46	2	35.575	573.286	1	y4	V
slr1748	FDDGNVLLVSHK	FDDGNVLLVSHK	672.351	2	23.0755	909.552	1	y8	N
slr1748	FDDGNVLLVSHK	FDDGNVLLVSHK	672.351	2	23.0755	795.509	1	y7	V
slr1748	FDDGNVLLVSHK	FDDGNVLLVSHK	672.351	2	23.0755	696.44	1	y6	L
slr1748	FDDGNVLLVSHK	FDDGNVLLVSHK	672.351	2	23.0755	583.356	1	y5	L
slr1748	FDDGNVLLVSHK	FDDGNVLLVSHK	672.351	2	23.0755	470.272	1	y4	V
slr1748	FDDGNVLLVSHK	F[+1]D[+1]D[+1]G[+1]N[+2]V[+1]L[+1]L[+1]V[+1]S[+1]H[+3]K[+2]	680.328	2	23.0755	921.516	1	y8	N
slr1748	FDDGNVLLVSHK	F[+1]D[+1]D[+1]G[+1]N[+2]V[+1]L[+1]L[+1]V[+1]S[+1]H[+3]K[+2]	680.328	2	23.0755	805.479	1	y7	V
slr1748	FDDGNVLLVSHK	F[+1]D[+1]D[+1]G[+1]N[+2]V[+1]L[+1]L[+1]V[+1]S[+1]H[+3]K[+2]	680.328	2	23.0755	705.414	1	y6	L
slr1748	FDDGNVLLVSHK	F[+1]D[+1]D[+1]G[+1]N[+2]V[+1]L[+1]L[+1]V[+1]S[+1]H[+3]K[+2]	680.328	2	23.0755	591.333	1	y5	L
slr1748	FDDGNVLLVSHK	F[+1]D[+1]D[+1]G[+1]N[+2]V[+1]L[+1]L[+1]V[+1]S[+1]H[+3]K[+2]	680.328	2	23.0755	477.251	1	y4	V
slr1239	MASQSSQLYGTNLWHLLK	MASQSSQLYGTNLWHLLK	1039.03	2	34.0759	1024.59	1	y8	T
slr1239	MASQSSQLYGTNLWHLLK	MASQSSQLYGTNLWHLLK	1039.03	2	34.0759	923.546	1	y7	N
slr1239	MASQSSQLYGTNLWHLLK	MASQSSQLYGTNLWHLLK	1039.03	2	34.0759	809.503	1	y6	L
slr1239	MASQSSQLYGTNLWHLLK	MASQSSQLYGTNLWHLLK	1039.03	2	34.0759	696.419	1	y5	W
slr1239	MASQSSQLYGTNLWHLLK	MASQSSQLYGTNLWHLLK	1039.03	2	34.0759	510.34	1	y4	H
slr1239	MASQSSQLYGTNLWHLLK	M[+1]A[+1]S[+1]Q[+2]S[+1]S[+1]Q[+2]L[+1]Y[+1]G[+1]T[+1]N[+2]L[+1]W[+2]H[+3]L[+1]L[+1]K[+2]	1051.49	2	34.0759	1037.56	1	y8	T
slr1239	MASQSSQLYGTNLWHLLK	M[+1]A[+1]S[+1]Q[+2]S[+1]S[+1]Q[+2]L[+1]Y[+1]G[+1]T[+1]N[+2]L[+1]W[+2]H[+3]L[+1]L[+1]K[+2]	1051.49	2	34.0759	935.511	1	y7	N
slr1239	MASQSSQLYGTNLWHLLK	M[+1]A[+1]S[+1]Q[+2]S[+1]S[+1]Q[+2]L[+1]Y[+1]G[+1]T[+1]N[+2]L[+1]W[+2]H[+3]L[+1]L[+1]K[+2]	1051.49	2	34.0759	819.474	1	y6	L
slr1239	MASQSSQLYGTNLWHLLK	M[+1]A[+1]S[+1]Q[+2]S[+1]S[+1]Q[+2]L[+1]Y[+1]G[+1]T[+1]N[+2]L[+1]W[+2]H[+3]L[+1]L[+1]K[+2]	1051.49	2	34.0759	705.392	1	y5	W
slr1239	MASQSSQLYGTNLWHLLK	M[+1]A[+1]S[+1]Q[+2]S[+1]S[+1]Q[+2]L[+1]Y[+1]G[+1]T[+1]N[+2]L[+1]W[+2]H[+3]L[+1]L[+1]K[+2]	1051.49	2	34.0759	517.319	1	y4	H
