# Supplementary material for: Comparative Targeted Proteomics of the Central Metabolism and Photosystems in SigE Mutant Strains of Synechocystis sp. PCC 6803
Source: Molecules. 2018 May 1;23(5):1051. doi: 10.3390/molecules23051051 (PMC6102573; doi:10.3390/molecules23051051)
Supplement: Supplementary file 1 [file molecules-23-01051-s001.zip › TableS2.xlsx]

## Sheet: Quantified_one_peptide
Table S2 Targeted proteomics data			Fold change(14N/ 3 strain mixed 15N)									SD			Relative standard deviation (RSD)
Gene	Protein	Quantification peptide	WT_1	WT_2	WT_3	ΔsigE_1	ΔsigE_2	ΔsigE_3	sigEox_1	sigEox_2	sigEox_3	WT	ΔsigE	sigEox	WT	ΔsigE	sigEox
sll0018	CbbA	SYAGENFLR	0.3698	0.3205	0.2178	0.6146	0.5541	0.3206	0.2375	0.2896	0.3016	0.0775476	0.155252	0.0340764	0.256186	0.312734	0.123361
sll0045	Sps	QTLDELLEVLYQHR	0.9768	1.0545	2.2484	2.4538	0.673	1.4764	4.306	1.9382	2.4472	0.712788	0.891816	1.24637	0.499653	0.581215	0.43021
sll0158	GlgB	VIYDPYGFK	0.6518	0.5542	0.3443	0.4507	0.5188	0.2556	0.3855	0.3844	0.3605	0.157131	0.136611	0.0141269	0.304065	0.334531	0.0374918
sll0199	PetE	LSPHNIVFAADGVDADTAAK	1.2116	1.2192	0.5782	0.8512	0.7071	0.3405	0.4863	0.2924	0.3932	0.367907	0.263304	0.0969755	0.366807	0.416006	0.248252
sll0258	PsbV	TNNNVSLGLADLAGAEPR	0.6021	0.3927	0.0775	0.2227	0.1723	0.0654	0.0733	0.0423	0.088	0.264072	0.0803234	0.0233295	0.738801	0.523393	0.343754
sll0329	Gnd	ELEPILTK	0.6249	0.6254	0.4951	0.1393	0.1176	0.0773	1.7334	1.782	1.9644	0.0750848	0.0314616	0.121787	0.129056	0.28242	0.0666743
sll0401	GltA	AIILQDLAEQLFAK	0.5677	0.6283	0.4931	0.2688	0.4583	0.2558	0.5621	0.4103	0.6558	0.0677207	0.113347	0.123891	0.120278	0.345957	0.228271
sll0427	PsbO	GTIEVEPNTK	0.5612	0.5812	0.4842	0.6493	0.5619	0.3292	0.3314	0.3223	0.3024	0.0512152	0.165455	0.0148314	0.0944582	0.322231	0.0465371
sll0542	Acs	FWGELAEQELHWFK	0.2869	0.2009	0.1087	0.1413	0.2544	0.1454	0.1872	0.2588	0.2448	0.089118	0.0641475	0.037948	0.448204	0.355651	0.1648
sll0587	PykF	IGQLPGGEK	0.7018	0.6339	0.6684	0.8183	0.5965	0.5536	0.2061	0.384	0.3751	0.0339515	0.142069	0.10024	0.050823	0.216525	0.311563
sll0593	Glk	LTNLDWHLSGDR	0.0919	0.0811	0.1458	0.0832	0.0671	0.1308	0.0675	0.0403	0.165	0.0346601	0.0331227	0.0655695	0.326162	0.353497	0.721073
sll0634	BtpA	HGNINEAIDPIR	0.323	0.3191	0.2238	0.378	0.3949	0.2182	0.3176	0.3445	0.3738	0.0561812	0.097506	0.0281085	0.194645	0.295145	0.0814032
sll0726	Pgm	LGNPIYQR	0.6059	0.6305	0.4662	0.611	0.5133	0.2944	0.3647	0.4033	0.4075	0.088615	0.16212	0.0235918	0.156141	0.342822	0.0602088
sll0728	AccA	GGYDDPALVGGVAR	0.0519	0.0514	0.0385	0.0581	0.0551	0.0371	0.0455	0.0511	0.0486	0.00759627	0.0113578	0.00280535	0.160711	0.226703	0.0579618
sll0745	PfkA	LLATVFGIR	0.5683	0.5394	0.3372	0.7351	0.7094	0.4338	0.5792	0.5937	0.6013	0.125915	0.167032	0.0112281	0.261433	0.266781	0.0189856
sll0807	CfxE	NIVVAPSILSADFSR	0.5554	0.5932	0.448	0.5034	0.4207	0.2681	0.4128	0.4292	0.4778	0.0753289	0.119368	0.0338032	0.141542	0.300372	0.076837
sll0819	PsaF	NFLNTTNDPNSGK	0.5353	0.5197	0.3432	0.5637	0.5364	0.2821	0.4328	0.4953	0.5111	0.106691	0.155302	0.0414061	0.228918	0.337076	0.0863106
sll0823	SdhB	GIASILPLGLR	1.9614	1.4178	0.8651	1.2689	2.0734	1.0647	1.6742	1.7359	1.4961	0.548156	0.533291	0.124519	0.387453	0.36303	0.07614
sll0849	PsbD	NILLNEGMR	0.7194	0.616	0.4092	0.8257	0.8215	0.3505	0.4386	0.5147	0.5123	0.157946	0.273152	0.0432602	0.271603	0.4102	0.0885511
sll0851	PsbC	LGANIASAQGPTGLGK	1.1675	0.9322	0.4353	1.1442	1.4997	0.5706	0.6597	0.8695	0.6723	0.373808	0.468797	0.11766	0.442376	0.437515	0.160336
sll0920	Ppc	QVTQEAETSGVR	0.5323	0.431	0.2479	0.381	0.3118	0.1986	0.265	0.2945	0.3101	0.144147	0.0920803	0.0229042	0.357036	0.309895	0.0790164
sll0928	ApcD	IAETLAENEK	0.5358	0.458	0.2586	0.3411	0.2834	0.182	0.2197	0.2084	0.2797	0.142976	0.080544	0.0383218	0.342485	0.299606	0.162427
sll0945	GlgA	IAELTASYR	0.7523	1.0621	0.9009	0.9454	2.1619	0.6994	0.8081	1.2786	1.257	0.154943	0.783081	0.265628	0.171188	0.617134	0.238324
sll1023	SucC	HPDLINWR	25.2613	31.8134	20.1345	34.3476	22.902	16.9793	19.5757	14.8582	23.1699	5.85393	8.82929	4.16848	0.227457	0.35684	0.217094
sll1027	GltD	GWQEGWVTPEPPAK	0.6391	0.6509	0.5034	0.6105	0.6632	0.3557	0.4986	0.5114	0.5632	0.0819654	0.164447	0.0342058	0.137112	0.302774	0.0652285
sll1070	TktA	FLAVDAIEK	0.728	0.7197	0.5436	0.6414	0.6202	0.3466	0.5431	0.544	0.6063	0.10415	0.164425	0.0362315	0.156908	0.306725	0.0641872
sll1182	PetC	DLPTYATQVSGNNILVK	0.4472	0.4407	0.3177	0.5483	0.5904	0.3572	0.4485	0.5142	0.5468	0.0729629	0.124281	0.0500702	0.18156	0.249242	0.0995101
sll1275	PykF	IVATIGPATQSK	0.7778	0.7943	0.4026	0.5206	0.6043	0.3143	0.6398	0.6493	0.6848	0.221539	0.149257	0.0237188	0.336565	0.311124	0.0360487
sll1316	PetC2	DALGNDVK	0.3381	0.4481	0.2575	0.3703	0.3816	0.2004	0.4734	0.563	0.6486	0.0956772	0.101511	0.0876076	0.275013	0.319787	0.155978
sll1317	PetA	DTEVVLQNPTR	1.3084	1.289	1.0947	1.4065	1.2607	0.9011	1.0016	1.0111	1.0513	0.118178	0.260128	0.026383	0.0960252	0.218699	0.0258319
sll1322	AtpI	LHGQTFATSWFVILLLVIASLAATR	4.0837	2.967	1.3006	2.6557	4.7017	2.0901	3.6554	4.3933	5.5271	1.40057	1.37395	0.942803	0.50312	0.436291	0.208342
sll1325	AtpD	VDGDILGGIVIK	1.1517	1.2024	0.5689	0.7792	1.4076	0.6906	1.0189	1.1716	1.2903	0.352029	0.390902	0.136054	0.361303	0.407557	0.117261
sll1326	AtpA	YVEIINSSK	0.6074	0.6571	0.4334	0.621	0.5979	0.3156	0.3278	0.355	0.3693	0.117465	0.170047	0.0210815	0.207547	0.332448	0.0601127
sll1327	AtpC	QAAITQELLEVVAGANSL	0.0729	0.1189	0.0944	0.1034	0.0731	0.0507	0.0534	0.0683	0.0834	0.0230163	0.0264485	0.0150001	0.241261	0.349232	0.219407
sll1342	Gap2	AAAVNIVPTSTGAAK	0.778	0.7566	0.5725	0.7976	0.7573	0.3994	0.6537	0.684	0.7188	0.112976	0.219195	0.0325759	0.16085	0.336482	0.0475214
sll1356	GlgP	FLDQVR	1.6524	1.6926	1.5469	1.4132	1.41	1.2524	1.6759	1.6076	1.6809	0.0752493	0.0919281	0.0409528	0.0461473	0.0676672	0.0247479
sll1382	PetF	VISGQIHQPEAMGLSPDLQR	1.9307	1.6194	0.8605	1.6489	1.9609	1.0256	1.3612	1.4961	1.4975	0.550479	0.476206	0.0782918	0.374425	0.308197	0.0539348
sll1393	GlgA	YGAVPVVR	0.5105	0.6029	0.4705	0.4901	0.4654	0.2619	0.3727	0.4853	0.4837	0.0679062	0.125232	0.0645527	0.128618	0.308604	0.144338
sll1398	Psb28-1	FYFLEPTILAK	0.8002	0.6866	0.3357	0.4496	0.362	0.1878	0.3923	0.2117	0.3049	0.242142	0.133266	0.0903155	0.398587	0.400037	0.298104
sll1418	PsbP	DGYEFLYPNGWIGVDVK	1.6126	0.7766	0.5049	0.8228	0.9575	0.5163	0.6376	0.7092	0.8226	0.577309	0.226106	0.0932837	0.598434	0.295358	0.128999
sll1450	NrtA	DFSTIVVPPAQMVANVK	1.2584	0.7662	0.2749	0.5659	1.0568	0.4744	0.7948	0.9681	0.9005	0.49175	0.313195	0.0873452	0.641553	0.448039	0.0983839
sll1479	DevB	LTFTIPLINR	0.435	0.3887	0.2728	0.4064	0.3697	0.2281	0.1758	0.1811	0.1774	0.0835517	0.0941527	0.00271846	0.228596	0.281277	0.0152636
sll1499	GltB	EVPVNSDVLGIQAK	0.465	0.4827	0.2854	0.5769	0.6774	0.3548	0.4515	0.5197	0.5055	0.109161	0.165075	0.0359835	0.265577	0.307766	0.0731026
sll1502	GltB	QYAALVNEQNQK	0.7099	0.652	0.3262	0.6323	0.5061	0.3084	0.4312	0.5075	0.5423	0.206851	0.16326	0.0568271	0.367604	0.338526	0.115112
sll1525	Prk	AAGVTALDPR	0.6682	0.6785	0.5888	0.7939	0.6505	0.3776	0.5139	0.4929	0.5394	0.0490859	0.21148	0.0232863	0.0760825	0.348211	0.045181
sll1577	CpcB	ITGNASAIVSNAAR	0.4902	0.4811	0.353	0.6272	0.5464	0.3341	0.4246	0.4458	0.4579	0.0767206	0.151387	0.016856	0.173799	0.301227	0.0380696
sll1578	CpcA	TFDLSPSWYVEALK	0.937	0.5726	0.1734	0.4122	0.5281	0.2762	0.3298	0.358	0.4256	0.381932	0.126084	0.0492318	0.680806	0.310934	0.132653
sll1579	CpcC	LQVIQGAAPGR	0.5001	0.4269	0.2646	0.6101	0.5797	0.3241	0.4436	0.467	0.4423	0.120526	0.157084	0.0139005	0.30344	0.311283	0.0308237
sll1580	CpcC2	VEITAISAPGYPK	0.7085	0.6746	0.3544	0.6607	0.814	0.4236	0.5948	0.6335	0.6569	0.19539	0.196693	0.0313626	0.337364	0.310846	0.0499086
sll1625	SdhB	SVNPDFVGPHALAK	0.6206	0.6182	0.2962	0.5358	0.6731	0.3754	0.5412	0.5962	0.5273	0.186603	0.148999	0.0364358	0.364697	0.282142	0.065662
sll1676	MalQ	TAENGEWYPAPGK	0.32	0.3572	0.2238	0.2962	0.3794	0.1805	0.3069	0.2855	0.2713	0.0688402	0.0998916	0.0179209	0.229213	0.350046	0.0622471
sll1721	PdhB	ENLPDYEYIVPLDK	0.628	0.5611	0.4884	0.5409	0.5098	0.2824	0.5105	0.5442	0.5616	0.0698201	0.141127	0.0259797	0.124865	0.31759	0.0482206
sll1841	OdhB	VTSTPSVPVGQTVPLTTFQK	0.4801	0.5829	0.3876	0.4133	0.4343	0.27	0.4952	0.5858	0.4892	0.0976953	0.0894151	0.0541232	0.202045	0.240019	0.103407
sll1981	IlvB	LVYPER	0.6201	0.6753	0.364	0.5182	0.4317	0.2579	0.4989	0.4826	0.5231	0.166103	0.132567	0.020378	0.300295	0.329278	0.0406314
slr0009	RbcL	FLFVQEAIEK	0.4164	0.4147	0.3032	0.5364	0.5744	0.3144	0.4282	0.4641	0.5012	0.0648709	0.140433	0.0365016	0.171571	0.295606	0.0785827
slr0012	RbcS	VIGFDNIK	0.3539	0.3268	0.1351	0.33	0.3802	0.1612	0.2412	0.1866	0.2031	0.119273	0.114728	0.028003	0.438612	0.394977	0.133158
slr1452	NrtC	VGAVSQFAEAMGGNGLEK	0.8115	0.7675	0.6533	0.7393	0.6781	0.5132	0.5233	0.5328	0.7959	0.0816546	0.116946	0.154716	0.109736	0.181725	0.25062
slr1453	NrtD	VMAGALGLVAIALVGVGLVQTFGSK	0.3142	0.4339	0.3258	0.3855	0.3423	0.2357	0.222	0.3235	0.3449	0.0660155	0.0771037	0.0656565	0.184418	0.240074	0.221214
slr0051	IcfA	IAGNVATPQEVGSLEFGTLVLGAK	0.4122	0.5668	0.3545	0.5802	0.6385	0.2699	0.4586	0.4592	0.4217	0.109774	0.198138	0.0214795	0.24696	0.39931	0.0481064
slr0171	Ycf37	LYPDYVIALNNLANVYEK	0.6774	0.6672	0.4087	0.7469	0.7856	0.4631	0.5601	0.6226	0.6918	0.152275	0.17609	0.0658784	0.260551	0.264718	0.105434
slr0329	XylR	EMNLTGLELAQLAAK	0.6669	0.8946	0.7157	0.8667	0.7261	0.6424	0.5145	0.6718	0.6571	0.119885	0.113346	0.0868851	0.157937	0.152129	0.141399
slr0335	ApcE	EYSDAFGEDTVPYER	0.5079	0.5006	0.358	0.5629	0.5159	0.2927	0.4324	0.4945	0.5173	0.0845163	0.144358	0.0439398	0.185546	0.315767	0.0912751
slr0394	Pgk	VLPGIAALDDR	0.4552	0.4934	0.379	0.9035	0.7755	0.4189	0.4762	0.483	0.5223	0.0582424	0.251126	0.0248862	0.131611	0.35911	0.0503939
slr0399	Ycf39	FVFFSILR	0.6209	0.3133	0.2153	0.3413	0.3753	0.2152	0.2298	0.2835	0.3128	0.211634	0.0843497	0.0420935	0.552328	0.27157	0.152863
slr0653	SigA	GLSFQDLIQEGSLGLIR	2.8558	1.6589	0.9049	2.5764	2.8671	1.1886	2.0828	2.4295	1.9641	0.983793	0.897019	0.241829	0.544575	0.405762	0.11202
slr0665	acnB	FTGELQPGVTLR	0.5649	0.4392	0.2631	0.4994	0.4658	0.294	0.4127	0.5696	0.5553	0.1516	0.110177	0.0867533	0.358901	0.262492	0.169264
slr0710	GdhA	NTATGTGAFYIMQGMLPK	0.6152	0.6607	0.3755	0.5439	0.4691	0.2642	0.7575	0.9526	0.9357	0.153224	0.144805	0.108093	0.278353	0.340131	0.122564
slr0721	me	SDYPNQINNVLAFPGVFR	0.2573	0.2103	0.1821	0.3972	0.1505	0.1575	0.1163	0.144	0.1265	0.0379896	0.140455	0.0140094	0.175418	0.597512	0.108656
slr0737	PsaD	IGQNPEPVTIK	0.4608	0.3799	0.0848	0.2246	0.1913	0.0773	0.088	0.0703	0.0795	0.197908	0.0772466	0.00885231	0.641516	0.46987	0.111678
slr0752	Eno	VPATIEEIAAR	0.5238	0.6217	0.4779	0.59	0.494	0.2851	0.5528	0.5764	0.6598	0.0734503	0.155895	0.0562161	0.135734	0.3416	0.0942696
slr0783	TpiA	DAGETEQVIVDQVK	0.63	0.8091	0.5777	0.7523	0.7206	0.3243	0.5637	0.6155	0.678	0.121352	0.238482	0.0572334	0.180512	0.39809	0.0924511
slr0823	Ycf3	SYILYNMALIHASNGDHEK	1.7717	1.4952	0.7928	1.6407	1.7311	0.8879	1.3398	1.3606	1.4648	0.504656	0.462937	0.0669767	0.372926	0.326035	0.0482402
slr0884	Gap1	AAALVLPQLK	0.5149	0.4563	0.2684	0.3184	0.3306	0.1543	0.5077	0.5338	0.683	0.128778	0.0984542	0.0945797	0.31166	0.367686	0.164534
slr0897	Slr0897	YVVTGSEWAASIAPGSSVK	1.1951	0.8616	0.4858	0.8677	1.1422	0.6626	1.1038	1.2533	1.0829	0.35486	0.240635	0.0929366	0.418714	0.270124	0.0810493
slr0898	NirA	QAGLNYVGLHVPVGR	1.6606	1.6425	1.5224	2.0131	2.0604	1.2509	1.7713	1.6189	1.3133	0.075112	0.454327	0.233231	0.0466969	0.255988	0.14876
slr0906	PsbB	GYFQEEIQR	0.9753	0.991	0.7268	1.0888	1.1753	0.654	0.8065	0.9144	1.0061	0.148212	0.27937	0.0999095	0.165102	0.287211	0.109911
slr0943	Fda	GIFGTK	1.0659	1.198	0.7037	0.3746	0.5449	0.4381	0.3552	0.3181	0.3662	0.25592	0.0860626	0.0252026	0.258715	0.190179	0.0727347
slr0947	RpaB	ITGLELGADDYVVKPFSPK	0.575	0.4297	0.2744	0.5165	0.2668	0.1988	0.2378	0.2306	0.2692	0.150328	0.167286	0.0205254	0.352578	0.511005	0.083482
slr0952	Fbp	QQEGDDLDGSASDLLANGDK	0.7205	0.8494	0.4653	0.619	0.3915	0.2586	0.1714	0.182	0.1752	0.19548	0.182258	0.00537029	0.288149	0.430835	0.0304784
slr1096	PhdD	VSGPQEVTVIGDNETR	0.5396	0.5562	0.3926	0.4721	0.4292	0.2478	0.432	0.4549	0.4846	0.0900458	0.119064	0.0263732	0.181495	0.310844	0.0576883
slr1176	GlgC	AMQVDTSVLGLSAEK	0.5263	0.4604	0.3409	0.4292	0.525	0.3336	0.2874	0.4061	0.3608	0.0939825	0.0957	0.0599018	0.212374	0.222938	0.17045
slr1185	PetC3	FFVPPAEK	0.4022	0.5223	0.4279	0.6077	0.5644	0.4335	0.3961	0.4769	0.4551	0.0632401	0.0906967	0.0418029	0.140284	0.169463	0.0944271
slr1239	PntA	MASQSSQLYGTNLWHLLK	0.4055	0.3379	0.1776	0.3553	0.3472	0.1532	0.2222	0.2682	0.2954	0.11705	0.114416	0.0370002	0.38127	0.401131	0.141258
slr1311	PsbA2	VIGTWADVLNR	1.1823	0.8483	0.2904	0.7349	1.1942	0.4655	0.4965	0.7443	0.6357	0.45061	0.368451	0.124214	0.582434	0.461602	0.198584
slr1329	AtpB	GMDVVDTGAP	0.7065	0.7623	0.6179	0.7801	0.6954	0.4241	0.5504	0.4292	0.479	0.0728182	0.185972	0.0609199	0.104689	0.293702	0.125298
slr1349	Pgi	LQIQWR	0.5591	0.4855	0.4492	0.5684	0.3917	0.2411	0.3606	0.4028	0.4311	0.055995	0.163823	0.0354776	0.112455	0.409149	0.0891025
slr1367	GlgP	VVWIPER	0.6604	0.6381	0.5808	0.6555	0.555	0.4743	0.6813	0.7375	0.6824	0.0410624	0.0907801	0.0321342	0.0655496	0.161646	0.0458799
slr1459	ApcF	ETYNSLGVPIGPTVR	0.7685	0.4981	0.1472	0.3446	0.4982	0.2276	0.2944	0.3068	0.4437	0.311518	0.135712	0.0828511	0.661023	0.380358	0.237873
slr1643	PetH	MAAEFPDNFR	0.5469	0.5384	0.4151	0.6307	0.5097	0.2996	0.6169	0.549	0.6595	0.0737636	0.167536	0.0557306	0.147488	0.349034	0.0915919
slr1645	Psb27	GQINDYISR	0.6727	0.6413	0.5249	0.7416	0.5769	0.3777	0.4283	0.5111	0.5871	0.0778672	0.182222	0.0794243	0.127033	0.322289	0.156091
slr1655	PsaL	TFIGNLPAYR	0.9445	0.5146	0.1889	0.4289	0.7468	0.2324	0.4004	0.5043	0.6287	0.378996	0.259577	0.114303	0.689919	0.553036	0.223627
slr1734	OpcA	IGGVITELMLPTLPK	0.6174	0.5596	0.4018	0.5824	0.5055	0.3461	0.535	0.627	0.6542	0.111598	0.120526	0.0624666	0.212057	0.252147	0.103182
slr1739	Psb28-2	FQSFTQR	1.298	1.0197	0.8083	1.3961	1.1513	0.7236	1.1154	1.0331	1.1654	0.24561	0.34037	0.0668039	0.235711	0.312171	0.0604761
slr1748	Slr1748	FDDGNVLLVSHK	3.2487	3.6778	2.6184	4.0309	3.9661	2.3974	3.0919	3.5406	3.3749	0.532875	0.924963	0.226891	0.167485	0.26696	0.068017
slr1756	GlnA	QGYFPVAPTDTAQDIR	0.268	0.298	0.2413	0.273	0.3869	0.128	0.312	0.3644	0.362	0.028366	0.129761	0.0295847	0.105411	0.494076	0.0854719
slr1793	TalB	IASTWEGIK	1.0468	1.1534	0.7147	0.3244	0.4106	0.248	2.9646	3.0564	3.8969	0.228805	0.0813492	0.513818	0.235485	0.248268	0.155421
slr1796	PetJ	MADLEANGK	0.8233	0.8359	0.5405	0.9242	0.8551	0.5416	0.6165	0.6651	0.6818	0.167031	0.203895	0.0339238	0.2278	0.263556	0.0518342
slr1834	PsaA	LLDAGVAPK	0.7466	0.7683	0.6149	0.8075	1.0102	0.5187	0.7351	0.9855	0.9723	0.0830134	0.247004	0.140913	0.116931	0.317159	0.156982
slr1835	PsaB	TPLANLVR	1.6849	1.2636	0.4598	0.6249	1.3146	0.5501	0.6559	1.2333	0.8991	0.622422	0.421454	0.289893	0.547859	0.507858	0.311903
slr1843	Zwf	FANAIFEPLWNR	0.6002	0.6111	0.2935	0.229	0.295	0.148	0.7601	0.853	0.8761	0.180302	0.0736274	0.0614004	0.359454	0.328694	0.0740001
slr1857	GlgX	GDAGVIGEMAQR	0.5513	0.4946	0.2479	0.3847	0.3935	0.2286	0.2726	0.3139	0.2767	0.161311	0.0927691	0.0227535	0.37404	0.276428	0.0790785
slr1986	ApcB	EVTASLVGADAGK	0.7165	0.4553	0.3228	0.5238	0.4673	0.2561	0.3197	0.3568	0.4264	0.200325	0.141103	0.0541687	0.402098	0.339408	0.147344
slr1993	Thl	IMVTLLYALQQR	0.5474	0.4173	0.25	0.4893	0.6099	0.2711	0.4237	0.4906	0.4339	0.149087	0.171727	0.0360429	0.368208	0.375962	0.0802022
slr2033	RubA	TSVSPGTPFEALPLNWK	1.893	2.0237	1.4054	2.408	2.0006	1.1601	1.0698	1.0022	1.135	0.325866	0.636353	0.0664036	0.183686	0.342819	0.0621175
slr2034	Ycf48	LIDLGEEK	2.6459	2.1669	2.396	2.8505	2.3677	1.5072	2.1999	3.1178	2.3894	0.239575	0.680442	0.484599	0.0997012	0.303525	0.188631
slr2051	CpcG	EAGELPFNIK	0.5583	0.5711	0.3271	0.5986	0.6027	0.3341	0.4075	0.4006	0.4412	0.137328	0.153906	0.0217243	0.282858	0.300716	0.0521674
slr2067	ApcA	AFVTGGAAR	0.5797	0.574	0.4545	0.6895	0.5913	0.3752	0.4467	0.456	0.4785	0.0706963	0.160793	0.0163502	0.13188	0.291292	0.0355131
sml0007	PsbY	QLQDVLGR	0.3403	0.5174	0.3474	0.6438	0.6213	0.398	0.4169	1.8646	0.4264	0.100262	0.135884	0.833101	0.249594	0.245116	0.922967
sml0008	PsaJ	FYPDLLFHP	0.6097	0.5421	0.4522	0.687	0.5503	0.4215	0.4389	0.3862	0.4233	0.0790127	0.13277	0.0270711	0.147779	0.240119	0.0650539
ssl3093	CpcD	LGGTIVNIRPYQADSNEQN	0.4891	0.4111	0.1926	0.4422	0.3242	0.1463	0.154	0.1268	0.1436	0.153698	0.148957	0.0137249	0.421938	0.489615	0.0970187
ssr2831	PsaE	SGILYPVIVR	0.6645	0.4441	0.1603	0.3697	0.3012	0.1181	0.1852	0.1757	0.2011	0.252763	0.130077	0.0128337	0.597597	0.49459	0.0685072
ssr3383	ApcC	LVPYDNWFR	0.7342	0.3727	0.0505	0.1924	0.1711	0.0546	0.0509	0.0283	0.0484	0.342038	0.0741786	0.0123896	0.886569	0.532255	0.291293
