# Supplementary material for: Comparative Targeted Proteomics of the Central Metabolism and Photosystems in SigE Mutant Strains of Synechocystis sp. PCC 6803
Source: Molecules. 2018 May 1;23(5):1051. doi: 10.3390/molecules23051051 (PMC6102573; doi:10.3390/molecules23051051)
Supplement: Supplementary file 1 [file molecules-23-01051-s001.zip › TableS3.xlsx]

## Sheet: Sheet1
Table S3 All analyzed peptides
Protein Name	Peptide Sequence	Replicate Name	Peptide Peak Found Ratio	Retention Time	Ratio To Standard
sll0018	LAITAAFR	WT1	1	31.0944	0.3846
sll0018	LAITAAFR	WT2	1	31.0835	0.461813
sll0018	LAITAAFR	WT3	1	31.3397	0.256534
sll0018	LAITAAFR	ΔsigE1	1	31.0399	0.798086
sll0018	LAITAAFR	ΔsigE2	1	30.9963	0.823203
sll0018	LAITAAFR	ΔsigE3	1	31.2143	0.449015
sll0018	LAITAAFR	sigEox1	1	31.0345	0.321453
sll0018	LAITAAFR	sigEox2	1	30.8982	0.333457
sll0018	LAITAAFR	sigEox3	1	31.0563	0.384098
sll0018	SYAGENFLR	WT1	1	28.1756	0.369799
sll0018	SYAGENFLR	WT2	1	28.015	0.320488
sll0018	SYAGENFLR	WT3	1	28.3601	0.217833
sll0018	SYAGENFLR	ΔsigE1	1	28.1399	0.61459
sll0018	SYAGENFLR	ΔsigE2	1	28.0209	0.554124
sll0018	SYAGENFLR	ΔsigE3	1	28.2589	0.320647
sll0018	SYAGENFLR	sigEox1	1	28.0983	0.237465
sll0018	SYAGENFLR	sigEox2	1	27.9614	0.289561
sll0018	SYAGENFLR	sigEox3	1	28.1875	0.30158
sll0018	VNIDTDNR	WT1	1	16.1872	0.425789
sll0018	VNIDTDNR	WT2	1	16.1672	0.503574
sll0018	VNIDTDNR	WT3	1	16.4189	0.265879
sll0018	VNIDTDNR	ΔsigE1	1	16.4139	0.821648
sll0018	VNIDTDNR	ΔsigE2	1	16.1605	0.882935
sll0018	VNIDTDNR	ΔsigE3	1	16.4605	0.474316
sll0018	VNIDTDNR	sigEox1	1	16.2105	0.339284
sll0018	VNIDTDNR	sigEox2	1	16.1589	0.361521
sll0018	VNIDTDNR	sigEox3	1	16.4855	0.425348
sll0045	EMLWDYLDNFADHALDYLK	WT1	1	44.3199	1.02508
sll0045	EMLWDYLDNFADHALDYLK	WT2	0.9	44.3035	1.18369
sll0045	EMLWDYLDNFADHALDYLK	WT3	1	44.3199	0.777472
sll0045	EMLWDYLDNFADHALDYLK	ΔsigE1	1	44.5003	1.31423
sll0045	EMLWDYLDNFADHALDYLK	ΔsigE2	0.8	44.2953	0.979131
sll0045	EMLWDYLDNFADHALDYLK	ΔsigE3	1	44.3199	0.893006
sll0045	EMLWDYLDNFADHALDYLK	sigEox1	0.8	44.2953	0.789193
sll0045	EMLWDYLDNFADHALDYLK	sigEox2	1	44.5823	1.02128
sll0045	EMLWDYLDNFADHALDYLK	sigEox3	0.8	44.5823	0.700104
sll0045	QTLDELLEVLYQHR	WT1	1	42.7957	0.976804
sll0045	QTLDELLEVLYQHR	WT2	1	42.9761	1.05453
sll0045	QTLDELLEVLYQHR	WT3	0.8	42.6645	2.24837
sll0045	QTLDELLEVLYQHR	ΔsigE1	1	43.1729	2.45379
sll0045	QTLDELLEVLYQHR	ΔsigE2	1	42.9269	0.672953
sll0045	QTLDELLEVLYQHR	ΔsigE3	0.7	42.8203	1.47644
sll0045	QTLDELLEVLYQHR	sigEox1	0.7	42.9351	4.30604
sll0045	QTLDELLEVLYQHR	sigEox2	0.8	43.2385	1.93823
sll0045	QTLDELLEVLYQHR	sigEox3	1	43.0745	2.44723
sll0158	FLTYYELVDK	WT1	0.875	36.5091	0.321616
sll0158	FLTYYELVDK	WT2	0.875	36.4395	0.145654
sll0158	FLTYYELVDK	WT3	0.625	36.5571	0.044526
sll0158	FLTYYELVDK	ΔsigE1	0.875	36.4371	0.238206
sll0158	FLTYYELVDK	ΔsigE2	1	36.4323	0.229661
sll0158	FLTYYELVDK	ΔsigE3	0.875	36.4659	0.126216
sll0158	FLTYYELVDK	sigEox1	0.875	36.5259	0.090329
sll0158	FLTYYELVDK	sigEox2	1	36.3819	0.284807
sll0158	FLTYYELVDK	sigEox3	1	36.4491	0.269905
sll0158	VIYDPYGFK	WT1	0.875	31.3693	0.65177
sll0158	VIYDPYGFK	WT2	1	31.1743	0.554178
sll0158	VIYDPYGFK	WT3	1	31.3849	0.344328
sll0158	VIYDPYGFK	ΔsigE1	0.875	31.2913	0.450689
sll0158	VIYDPYGFK	ΔsigE2	0.875	31.1899	0.518795
sll0158	VIYDPYGFK	ΔsigE3	0.875	31.2757	0.255609
sll0158	VIYDPYGFK	sigEox1	0.875	31.2601	0.3855
sll0158	VIYDPYGFK	sigEox2	0.875	31.2601	0.384364
sll0158	VIYDPYGFK	sigEox3	0.875	31.2757	0.360532
sll0199	LSPHNIVFAADGVDADTAAK	WT1	1	30.5782	1.21164
sll0199	LSPHNIVFAADGVDADTAAK	WT2	1	30.6055	1.21919
sll0199	LSPHNIVFAADGVDADTAAK	WT3	1	30.8453	0.57817
sll0199	LSPHNIVFAADGVDADTAAK	ΔsigE1	1	30.5019	0.851179
sll0199	LSPHNIVFAADGVDADTAAK	ΔsigE2	1	30.491	0.707129
sll0199	LSPHNIVFAADGVDADTAAK	ΔsigE3	1	30.7145	0.340548
sll0199	LSPHNIVFAADGVDADTAAK	sigEox1	1	30.5237	0.486341
sll0199	LSPHNIVFAADGVDADTAAK	sigEox2	1	30.3875	0.292418
sll0199	LSPHNIVFAADGVDADTAAK	sigEox3	1	30.5292	0.393175
sll0199	MGSDSGALVFEPSTVTIK	WT1	1	35.6099	0.966314
sll0199	MGSDSGALVFEPSTVTIK	WT2	1	35.5192	0.85986
sll0199	MGSDSGALVFEPSTVTIK	WT3	1	35.8354	0.465832
sll0199	MGSDSGALVFEPSTVTIK	ΔsigE1	1	35.5714	0.700126
sll0199	MGSDSGALVFEPSTVTIK	ΔsigE2	1	35.4422	0.512001
sll0199	MGSDSGALVFEPSTVTIK	ΔsigE3	1	35.6347	0.258285
sll0199	MGSDSGALVFEPSTVTIK	sigEox1	1	35.5467	0.37895
sll0199	MGSDSGALVFEPSTVTIK	sigEox2	1	35.4917	0.226603
sll0199	MGSDSGALVFEPSTVTIK	sigEox3	1	35.6264	0.3318
sll0258	TNNNVSLGLADLAGAEPR	WT1	1	35.3504	0.602115
sll0258	TNNNVSLGLADLAGAEPR	WT2	1	35.28	0.392712
sll0258	TNNNVSLGLADLAGAEPR	WT3	1	35.3504	0.0775467
sll0258	TNNNVSLGLADLAGAEPR	ΔsigE1	1	35.2976	0.222678
sll0258	TNNNVSLGLADLAGAEPR	ΔsigE2	1	35.2228	0.172298
sll0258	TNNNVSLGLADLAGAEPR	ΔsigE3	1	35.2404	0.065373
sll0258	TNNNVSLGLADLAGAEPR	sigEox1	1	35.346	0.0732873
sll0258	TNNNVSLGLADLAGAEPR	sigEox2	1	35.2492	0.0422834
sll0258	TNNNVSLGLADLAGAEPR	sigEox3	1	35.2096	0.0880018
sll0329	AVLPQNLTQAQR	WT1	1	26.2657	0.699966
sll0329	AVLPQNLTQAQR	WT2	1	26.4167	0.68626
sll0329	AVLPQNLTQAQR	WT3	1	26.462	0.528989
sll0329	AVLPQNLTQAQR	ΔsigE1	1	26.2506	0.157065
sll0329	AVLPQNLTQAQR	ΔsigE2	1	26.4997	0.126464
sll0329	AVLPQNLTQAQR	ΔsigE3	1	26.4167	0.0801902
sll0329	AVLPQNLTQAQR	sigEox1	1	26.2959	1.70711
sll0329	AVLPQNLTQAQR	sigEox2	1	26.3412	1.83907
sll0329	AVLPQNLTQAQR	sigEox3	1	26.4167	2.14721
sll0329	ELEPILTK	WT1	1	27.1626	0.62489
sll0329	ELEPILTK	WT2	1	27.268	0.62538
sll0329	ELEPILTK	WT3	1	27.3238	0.495121
sll0329	ELEPILTK	ΔsigE1	1	27.0882	0.138188
sll0329	ELEPILTK	ΔsigE2	1	27.33	0.117581
sll0329	ELEPILTK	ΔsigE3	1	27.299	0.0772678
sll0329	ELEPILTK	sigEox1	1	27.1564	1.73339
sll0329	ELEPILTK	sigEox2	1	27.1936	1.78205
sll0329	ELEPILTK	sigEox3	1	27.3176	1.96444
sll0401	AIILQDLAEQLFAK	WT1	1	49.127	0.772596
sll0401	AIILQDLAEQLFAK	WT2	1	48.8974	0.676259
sll0401	AIILQDLAEQLFAK	WT3	0.9	49.0286	0.628748
sll0401	AIILQDLAEQLFAK	ΔsigE1	0.8	48.9466	0.413146
sll0401	AIILQDLAEQLFAK	ΔsigE2	1	49.0532	0.394942
sll0401	AIILQDLAEQLFAK	ΔsigE3	1	49.1516	0.219707
sll0401	AIILQDLAEQLFAK	sigEox1	1	49.0122	0.61767
sll0401	AIILQDLAEQLFAK	sigEox2	0.6	48.9466	1.00485
sll0401	AIILQDLAEQLFAK	sigEox3	1	48.963	0.670216
sll0427	GAGFLDPK	WT1	1	24.987	0.573355
sll0427	GAGFLDPK	WT2	1	25.1003	0.583368
sll0427	GAGFLDPK	WT3	1	25.1153	0.4652
sll0427	GAGFLDPK	ΔsigE1	1	24.9795	0.644665
sll0427	GAGFLDPK	ΔsigE2	1	25.1455	0.522204
sll0427	GAGFLDPK	ΔsigE3	1	25.1908	0.330772
sll0427	GAGFLDPK	sigEox1	1	25.0021	0.312772
sll0427	GAGFLDPK	sigEox2	1	25.055	0.327679
sll0427	GAGFLDPK	sigEox3	1	25.0776	0.307595
sll0427	GTIEVEPNTK	WT1	1	19.9743	0.561158
sll0427	GTIEVEPNTK	WT2	1	20.031	0.581234
sll0427	GTIEVEPNTK	WT3	1	20.026	0.4842
sll0427	GTIEVEPNTK	ΔsigE1	1	19.8443	0.649252
sll0427	GTIEVEPNTK	ΔsigE2	1	20.0377	0.561915
sll0427	GTIEVEPNTK	ΔsigE3	1	20.066	0.329214
sll0427	GTIEVEPNTK	sigEox1	1	19.961	0.331357
sll0427	GTIEVEPNTK	sigEox2	1	19.9493	0.322293
sll0427	GTIEVEPNTK	sigEox3	1	19.9893	0.30241
sll0427	QTTSLEQIR	WT1	1	22.475	0.8593
sll0427	QTTSLEQIR	WT2	1	22.5278	0.967514
sll0427	QTTSLEQIR	WT3	1	22.5278	0.808466
sll0427	QTTSLEQIR	ΔsigE1	1	22.5127	0.864914
sll0427	QTTSLEQIR	ΔsigE2	0.875	22.6033	1.04665
sll0427	QTTSLEQIR	ΔsigE3	0.75	22.626	0.872099
sll0427	QTTSLEQIR	sigEox1	1	22.4523	0.629881
sll0427	QTTSLEQIR	sigEox2	1	22.5429	0.604957
sll0427	QTTSLEQIR	sigEox3	1	22.5203	0.599789
sll0542	AAIIWEGEPGDSR	WT1	1	39.4464	0.653183
sll0542	AAIIWEGEPGDSR	WT2	1	39.389	0.633716
sll0542	AAIIWEGEPGDSR	WT3	1	39.2168	0.685754
sll0542	AAIIWEGEPGDSR	ΔsigE1	1	39.2988	0.369931
sll0542	AAIIWEGEPGDSR	ΔsigE2	1	39.635	0.402136
sll0542	AAIIWEGEPGDSR	ΔsigE3	1	39.348	0.492712
sll0542	AAIIWEGEPGDSR	sigEox1	1	39.6514	0.462793
sll0542	AAIIWEGEPGDSR	sigEox2	1	39.3316	0.698963
sll0542	AAIIWEGEPGDSR	sigEox3	0.8	39.3398	0.603701
sll0542	EGQYLYFAGDGAR	WT1	0.8	32.2642	0.441634
sll0542	EGQYLYFAGDGAR	WT2	0.9	32.2232	0.443014
sll0542	EGQYLYFAGDGAR	WT3	0.9	32.4036	0.333591
sll0542	EGQYLYFAGDGAR	ΔsigE1	0.9	32.1904	0.392793
sll0542	EGQYLYFAGDGAR	ΔsigE2	1	32.1904	0.382603
sll0542	EGQYLYFAGDGAR	ΔsigE3	1	32.4938	0.215708
sll0542	EGQYLYFAGDGAR	sigEox1	1	32.3134	0.425884
sll0542	EGQYLYFAGDGAR	sigEox2	1	32.379	0.368968
sll0542	EGQYLYFAGDGAR	sigEox3	0.9	32.4528	0.323145
sll0542	FWGELAEQELHWFK	WT1	0.6	33.8455	0.287008
sll0542	FWGELAEQELHWFK	WT2	0.6	33.7225	0.202688
sll0542	FWGELAEQELHWFK	WT3	0.6	34.1489	0.125574
sll0542	FWGELAEQELHWFK	ΔsigE1	0.6	33.6979	0.16696
sll0542	FWGELAEQELHWFK	ΔsigE2	0.6	33.6897	0.295833
sll0542	FWGELAEQELHWFK	ΔsigE3	0.6	34.1735	0.143714
sll0542	FWGELAEQELHWFK	sigEox1	0.6	33.7799	0.201277
sll0542	FWGELAEQELHWFK	sigEox2	0.6	33.8045	0.251129
sll0542	FWGELAEQELHWFK	sigEox3	0.6	33.7717	0.221987
sll0542	YGVNIFYTAPTAIR	WT1	1	38.9715	0.937404
sll0542	YGVNIFYTAPTAIR	WT2	1	38.7583	0.861911
sll0542	YGVNIFYTAPTAIR	WT3	0.625	38.7419	1.02554
sll0542	YGVNIFYTAPTAIR	ΔsigE1	1	38.7501	0.77431
sll0542	YGVNIFYTAPTAIR	ΔsigE2	0.875	38.9797	1.08444
sll0542	YGVNIFYTAPTAIR	ΔsigE3	0.875	38.8075	0.609294
sll0542	YGVNIFYTAPTAIR	sigEox1	0.875	39.0945	0.772185
sll0542	YGVNIFYTAPTAIR	sigEox2	1	38.8075	0.933658
sll0542	YGVNIFYTAPTAIR	sigEox3	0.75	38.7501	0.885842
sll0587	IGQLPGGEK	WT1	0.833333	30.758	0.701795
sll0587	IGQLPGGEK	WT2	0.666667	30.8653	0.633928
sll0587	IGQLPGGEK	WT3	1	30.8823	0.465093
sll0587	IGQLPGGEK	ΔsigE1	1	30.6676	0.881805
sll0587	IGQLPGGEK	ΔsigE2	0.833333	30.8201	0.596513
sll0587	IGQLPGGEK	ΔsigE3	0.833333	30.8879	0.553599
sll0587	IGQLPGGEK	sigEox1	0.833333	30.9444	0.22406
sll0587	IGQLPGGEK	sigEox2	1	30.8936	0.351601
sll0587	IGQLPGGEK	sigEox3	1	30.871	0.375073
sll0593	LTNLDWHLSGDR	WT1	0.8	35.1983	0.0918705
sll0593	LTNLDWHLSGDR	WT2	0.8	34.9359	0.0810718
sll0593	LTNLDWHLSGDR	WT3	0.8	35.3131	0.145804
sll0593	LTNLDWHLSGDR	ΔsigE1	0.7	34.8949	0.0831958
sll0593	LTNLDWHLSGDR	ΔsigE2	0.8	34.9031	0.067087
sll0593	LTNLDWHLSGDR	ΔsigE3	0.9	35.3951	0.130774
sll0593	LTNLDWHLSGDR	sigEox1	0.8	35.0261	0.0675252
sll0593	LTNLDWHLSGDR	sigEox2	0.8	34.9933	0.0403015
sll0593	LTNLDWHLSGDR	sigEox3	0.8	34.9769	0.165023
sll0593	QEAAFVLGNPISVAK	WT1	0.875	35.5721	0.657405
sll0593	QEAAFVLGNPISVAK	WT2	1	35.6334	0.728527
sll0593	QEAAFVLGNPISVAK	WT3	0.75	35.7902	0.310535
sll0593	QEAAFVLGNPISVAK	ΔsigE1	0.875	35.6481	0.647987
sll0593	QEAAFVLGNPISVAK	ΔsigE2	1	35.6603	0.614964
sll0593	QEAAFVLGNPISVAK	ΔsigE3	0.75	35.6652	0.431072
sll0593	QEAAFVLGNPISVAK	sigEox1	0.375	38.0907	#N/A
sll0593	QEAAFVLGNPISVAK	sigEox2	0.875	35.6407	0.761711
sll0593	QEAAFVLGNPISVAK	sigEox3	1	35.6383	0.660782
sll0634	HGNINEAIDPIR	WT1	1	26.2326	0.323005
sll0634	HGNINEAIDPIR	WT2	1	26.361	0.319111
sll0634	HGNINEAIDPIR	WT3	1	26.3987	0.223845
sll0634	HGNINEAIDPIR	ΔsigE1	1	26.1949	0.378004
sll0634	HGNINEAIDPIR	ΔsigE2	1	26.4214	0.394907
sll0634	HGNINEAIDPIR	ΔsigE3	1	26.3912	0.218165
sll0634	HGNINEAIDPIR	sigEox1	1	26.2477	0.317557
sll0634	HGNINEAIDPIR	sigEox2	1	26.293	0.344494
sll0634	HGNINEAIDPIR	sigEox3	1	26.361	0.373797
sll0726	IYAESFK	WT1	1	22.9897	0.674691
sll0726	IYAESFK	WT2	1	23.0425	0.756714
sll0726	IYAESFK	WT3	1	23.0123	0.525236
sll0726	IYAESFK	ΔsigE1	0.875	23.0576	0.687603
sll0726	IYAESFK	ΔsigE2	0.875	23.0953	0.60654
sll0726	IYAESFK	ΔsigE3	0.75	23.1105	0.349046
sll0726	IYAESFK	sigEox1	0.75	22.9594	0.386633
sll0726	IYAESFK	sigEox2	1	23.05	0.507911
sll0726	IYAESFK	sigEox3	1	23.0425	0.61887
sll0726	LGNPIYQR	WT1	1	23.2681	0.605914
sll0726	LGNPIYQR	WT2	1	23.3209	0.630463
sll0726	LGNPIYQR	WT3	1	23.3134	0.466234
sll0726	LGNPIYQR	ΔsigE1	1	23.3436	0.610977
sll0726	LGNPIYQR	ΔsigE2	1	23.3587	0.513257
sll0726	LGNPIYQR	ΔsigE3	0.875	23.3964	0.294433
sll0726	LGNPIYQR	sigEox1	1	23.2379	0.364654
sll0726	LGNPIYQR	sigEox2	1	23.3436	0.403254
sll0726	LGNPIYQR	sigEox3	1	23.3134	0.407472
sll0728	GGYDDPALVGGVAR	WT1	1	25.0418	0.0519277
sll0728	GGYDDPALVGGVAR	WT2	1	25.4436	0.0513632
sll0728	GGYDDPALVGGVAR	WT3	0.75	24.9844	0.569283
sll0728	GGYDDPALVGGVAR	ΔsigE1	1	25.4026	0.0581218
sll0728	GGYDDPALVGGVAR	ΔsigE2	1	25.1812	0.0550974
sll0728	GGYDDPALVGGVAR	ΔsigE3	1	25.0336	0.0370713
sll0728	GGYDDPALVGGVAR	sigEox1	1	25.583	0.0455194
sll0728	GGYDDPALVGGVAR	sigEox2	1	25.4108	0.0511256
sll0728	GGYDDPALVGGVAR	sigEox3	1	25.1484	0.0485743
sll0745	LLATVFGIR	WT1	0.833333	28.0682	0.568288
sll0745	LLATVFGIR	WT2	1	27.9016	0.539449
sll0745	LLATVFGIR	WT3	1	28.2348	0.33723
sll0745	LLATVFGIR	ΔsigE1	0.833333	28.0325	0.735051
sll0745	LLATVFGIR	ΔsigE2	0.833333	27.9194	0.709385
sll0745	LLATVFGIR	ΔsigE3	0.833333	28.1515	0.433814
sll0745	LLATVFGIR	sigEox1	0.833333	27.9849	0.579156
sll0745	LLATVFGIR	sigEox2	1	27.8659	0.593724
sll0745	LLATVFGIR	sigEox3	0.833333	28.092	0.60131
sll0807	NIVVAPSILSADFSR	WT1	1	39.2536	0.555436
sll0807	NIVVAPSILSADFSR	WT2	1	39.1893	0.593221
sll0807	NIVVAPSILSADFSR	WT3	1	39.199	0.448045
sll0807	NIVVAPSILSADFSR	ΔsigE1	1	39.2361	0.503399
sll0807	NIVVAPSILSADFSR	ΔsigE2	1	39.1717	0.420747
sll0807	NIVVAPSILSADFSR	ΔsigE3	0.875	39.1347	0.263339
sll0807	NIVVAPSILSADFSR	sigEox1	1	39.162	0.414232
sll0807	NIVVAPSILSADFSR	sigEox2	1	39.121	0.429156
sll0807	NIVVAPSILSADFSR	sigEox3	1	39.1815	0.477779
sll0807	RPEPQLATV	WT1	0.714286	24.0779	0.540258
sll0807	RPEPQLATV	WT2	0.714286	24.0048	0.573659
sll0807	RPEPQLATV	WT3	0.714286	24.0979	0.462495
sll0807	RPEPQLATV	ΔsigE1	0.714286	24.0513	0.499286
sll0807	RPEPQLATV	ΔsigE2	0.714286	23.9383	0.43355
sll0807	RPEPQLATV	ΔsigE3	0.642857	24.0646	0.253386
sll0807	RPEPQLATV	sigEox1	0.714286	24.0048	0.354955
sll0807	RPEPQLATV	sigEox2	0.714286	23.9782	0.427987
sll0807	RPEPQLATV	sigEox3	0.714286	23.9848	0.453557
sll0807	YVEDFAK	WT1	0.571429	22.1006	0.650572
sll0807	YVEDFAK	WT2	0.642857	22.0292	0.680406
sll0807	YVEDFAK	WT3	0.642857	22.0649	0.515783
sll0807	YVEDFAK	ΔsigE1	0.642857	22.098	0.559077
sll0807	YVEDFAK	ΔsigE2	0.642857	22.0266	0.520359
sll0807	YVEDFAK	ΔsigE3	0.642857	22.0777	0.297248
sll0807	YVEDFAK	sigEox1	0.642857	22.0598	0.490686
sll0807	YVEDFAK	sigEox2	0.571429	22.0955	0.471096
sll0807	YVEDFAK	sigEox3	0.571429	22.0139	0.521538
sll0819	DSEIPTSPR	WT1	1	19.8189	0.547957
sll0819	DSEIPTSPR	WT2	1	19.8222	0.543832
sll0819	DSEIPTSPR	WT3	1	20.0989	0.406621
sll0819	DSEIPTSPR	ΔsigE1	1	19.8439	0.6126
sll0819	DSEIPTSPR	ΔsigE2	0.833333	19.8672	0.58624
sll0819	DSEIPTSPR	ΔsigE3	1	20.0272	0.312682
sll0819	DSEIPTSPR	sigEox1	1	19.7772	0.472957
sll0819	DSEIPTSPR	sigEox2	1	19.7472	0.530979
sll0819	DSEIPTSPR	sigEox3	1	19.9355	0.537635
sll0819	MLGGFLWPLAAVGEYTSGK	WT1	0.5	50.6591	0.722517
sll0819	MLGGFLWPLAAVGEYTSGK	WT2	0.75	50.5408	0.618232
sll0819	MLGGFLWPLAAVGEYTSGK	WT3	0.875	50.7408	0.357381
sll0819	MLGGFLWPLAAVGEYTSGK	ΔsigE1	0.75	50.6058	0.623329
sll0819	MLGGFLWPLAAVGEYTSGK	ΔsigE2	0.625	50.5125	0.6934
sll0819	MLGGFLWPLAAVGEYTSGK	ΔsigE3	0.625	50.6508	0.354982
sll0819	MLGGFLWPLAAVGEYTSGK	sigEox1	0.875	50.5758	0.52241
sll0819	MLGGFLWPLAAVGEYTSGK	sigEox2	0.875	50.5191	0.682652
sll0819	MLGGFLWPLAAVGEYTSGK	sigEox3	0.875	50.6191	0.660224
sll0819	NFLNTTNDPNSGK	WT1	1	23.5136	0.535303
sll0819	NFLNTTNDPNSGK	WT2	1	23.3341	0.519658
sll0819	NFLNTTNDPNSGK	WT3	1	23.6476	0.3407
sll0819	NFLNTTNDPNSGK	ΔsigE1	1	23.374	0.564303
sll0819	NFLNTTNDPNSGK	ΔsigE2	1	23.3056	0.536372
sll0819	NFLNTTNDPNSGK	ΔsigE3	1	23.5564	0.282053
sll0819	NFLNTTNDPNSGK	sigEox1	1	23.4367	0.432786
sll0819	NFLNTTNDPNSGK	sigEox2	1	23.3654	0.495269
sll0819	NFLNTTNDPNSGK	sigEox3	1	23.5051	0.51109
sll0849	NILLNEGMR	WT1	1	28.6798	0.719407
sll0849	NILLNEGMR	WT2	1	28.5489	0.61602
sll0849	NILLNEGMR	WT3	1	28.8762	0.409185
sll0849	NILLNEGMR	ΔsigE1	1	28.6679	0.825663
sll0849	NILLNEGMR	ΔsigE2	1	28.537	0.821475
sll0849	NILLNEGMR	ΔsigE3	1	28.7929	0.35054
sll0849	NILLNEGMR	sigEox1	1	28.6382	0.438639
sll0849	NILLNEGMR	sigEox2	1	28.5073	0.514746
sll0849	NILLNEGMR	sigEox3	1	28.7274	0.512314
sll0851	GPEVLEEYSSFFGYDWK	WT1	0.75	30.2547	0.769789
sll0851	GPEVLEEYSSFFGYDWK	WT2	0.875	29.9973	0.636586
sll0851	GPEVLEEYSSFFGYDWK	WT3	0.5	30.0753	0.348276
sll0851	GPEVLEEYSSFFGYDWK	ΔsigE1	0.75	30.0675	0.513314
sll0851	GPEVLEEYSSFFGYDWK	ΔsigE2	0.375	29.9661	0.745243
sll0851	GPEVLEEYSSFFGYDWK	ΔsigE3	0.625	30.0441	0.256227
sll0851	GPEVLEEYSSFFGYDWK	sigEox1	0.75	30.0207	0.388798
sll0851	GPEVLEEYSSFFGYDWK	sigEox2	0.5	30.0129	0.396106
sll0851	GPEVLEEYSSFFGYDWK	sigEox3	0.5	30.0519	0.440621
sll0851	LGANIASAQGPTGLGK	WT1	1	26.4063	1.16749
sll0851	LGANIASAQGPTGLGK	WT2	1	26.2733	0.932188
sll0851	LGANIASAQGPTGLGK	WT3	1	26.4528	0.435269
sll0851	LGANIASAQGPTGLGK	ΔsigE1	1	26.4861	1.14422
sll0851	LGANIASAQGPTGLGK	ΔsigE2	1	26.2866	1.49975
sll0851	LGANIASAQGPTGLGK	ΔsigE3	1	26.3797	0.570644
sll0851	LGANIASAQGPTGLGK	sigEox1	1	26.3331	0.659742
sll0851	LGANIASAQGPTGLGK	sigEox2	1	26.3331	0.869461
sll0851	LGANIASAQGPTGLGK	sigEox3	1	26.3597	0.672266
sll0920	QVTQEAETSGVR	WT1	0.9	28.47	0.532253
sll0920	QVTQEAETSGVR	WT2	1	28.3865	0.431005
sll0920	QVTQEAETSGVR	WT3	1	28.7539	0.247901
sll0920	QVTQEAETSGVR	ΔsigE1	0.7	28.4449	0.381018
sll0920	QVTQEAETSGVR	ΔsigE2	0.9	28.6286	0.311772
sll0920	QVTQEAETSGVR	ΔsigE3	1	28.3447	0.198579
sll0920	QVTQEAETSGVR	sigEox1	0.7	28.5451	0.265024
sll0920	QVTQEAETSGVR	sigEox2	0.8	28.8875	0.294534
sll0920	QVTQEAETSGVR	sigEox3	1	28.7372	0.310085
sll0928	EPIETTGLIGVK	WT1	1	30.6807	0.724339
sll0928	EPIETTGLIGVK	WT2	1	30.4779	0.702767
sll0928	EPIETTGLIGVK	WT3	1	30.5371	0.437582
sll0928	EPIETTGLIGVK	ΔsigE1	1	30.5286	0.471498
sll0928	EPIETTGLIGVK	ΔsigE2	1	30.4357	0.46955
sll0928	EPIETTGLIGVK	ΔsigE3	1	30.4948	0.337975
sll0928	EPIETTGLIGVK	sigEox1	1	30.4864	0.394225
sll0928	EPIETTGLIGVK	sigEox2	1	30.4948	0.339485
sll0928	EPIETTGLIGVK	sigEox3	1	30.5286	0.416147
sll0928	IAETLAENEK	WT1	1	19.8107	0.536268
sll0928	IAETLAENEK	WT2	1	19.8807	0.447668
sll0928	IAETLAENEK	WT3	1	19.7407	0.250262
sll0928	IAETLAENEK	ΔsigE1	1	19.759	0.34083
sll0928	IAETLAENEK	ΔsigE2	1	19.8657	0.279602
sll0928	IAETLAENEK	ΔsigE3	1	19.789	0.1801
sll0928	IAETLAENEK	sigEox1	1	19.799	0.218555
sll0928	IAETLAENEK	sigEox2	1	19.6907	0.204122
sll0928	IAETLAENEK	sigEox3	1	19.7323	0.27644
sll0928	LVTYGVLAGNK	WT1	1	28.5638	0.763779
sll0928	LVTYGVLAGNK	WT2	1	28.3922	0.551291
sll0928	LVTYGVLAGNK	WT3	1	28.6028	0.253104
sll0928	LVTYGVLAGNK	ΔsigE1	1	28.517	0.370194
sll0928	LVTYGVLAGNK	ΔsigE2	1	28.4	0.339732
sll0928	LVTYGVLAGNK	ΔsigE3	1	28.5404	0.217223
sll0928	LVTYGVLAGNK	sigEox1	1	28.4546	0.235461
sll0928	LVTYGVLAGNK	sigEox2	1	28.4546	0.236561
sll0928	LVTYGVLAGNK	sigEox3	1	28.5404	0.31506
sll0945	IAELTASYR	WT1	1	24.4776	0.667439
sll0945	IAELTASYR	WT2	0.875	24.3194	0.64305
sll0945	IAELTASYR	WT3	1	24.6697	0.495231
sll0945	IAELTASYR	ΔsigE1	1	24.3872	0.769135
sll0945	IAELTASYR	ΔsigE2	0.75	24.3477	1.00253
sll0945	IAELTASYR	ΔsigE3	0.875	24.6245	0.563907
sll0945	IAELTASYR	sigEox1	0.875	24.4098	0.626418
sll0945	IAELTASYR	sigEox2	0.75	24.2968	0.77182
sll0945	IAELTASYR	sigEox3	0.75	24.5002	0.758545
sll1023	HPDLINWR	WT1	1	25.3666	8.96986
sll1023	HPDLINWR	WT2	0.75	25.2483	31.8134
sll1023	HPDLINWR	WT3	0.875	25.4174	12.6051
sll1023	HPDLINWR	ΔsigE1	1	25.4511	10.8808
sll1023	HPDLINWR	ΔsigE2	0.75	25.2483	22.902
sll1023	HPDLINWR	ΔsigE3	0.75	25.3075	16.9793
sll1023	HPDLINWR	sigEox1	0.875	25.2906	6.30367
sll1023	HPDLINWR	sigEox2	1	25.2483	8.48517
sll1023	HPDLINWR	sigEox3	0.75	25.2399	23.1699
sll1027	GWQEGWVTPEPPAK	WT1	1	44.6286	0.639134
sll1027	GWQEGWVTPEPPAK	WT2	1	44.5117	0.650904
sll1027	GWQEGWVTPEPPAK	WT3	0.916667	44.7372	0.503435
sll1027	GWQEGWVTPEPPAK	ΔsigE1	1	44.47	0.610461
sll1027	GWQEGWVTPEPPAK	ΔsigE2	1	44.7706	0.663222
sll1027	GWQEGWVTPEPPAK	ΔsigE3	1	44.495	0.355713
sll1027	GWQEGWVTPEPPAK	sigEox1	1	44.5618	0.498602
sll1027	GWQEGWVTPEPPAK	sigEox2	1	44.637	0.511378
sll1027	GWQEGWVTPEPPAK	sigEox3	1	44.6203	0.563221
sll1070	ENAPTLLSLTR	WT1	1	33.6713	0.614431
sll1070	ENAPTLLSLTR	WT2	1	33.7448	0.637681
sll1070	ENAPTLLSLTR	WT3	1	33.8239	0.475091
sll1070	ENAPTLLSLTR	ΔsigE1	1	33.6487	0.589689
sll1070	ENAPTLLSLTR	ΔsigE2	1	33.7165	0.520402
sll1070	ENAPTLLSLTR	ΔsigE3	1	33.79	0.304113
sll1070	ENAPTLLSLTR	sigEox1	1	33.7617	0.466449
sll1070	ENAPTLLSLTR	sigEox2	1	33.7956	0.456012
sll1070	ENAPTLLSLTR	sigEox3	1	33.6883	0.520892
sll1070	FLAVDAIEK	WT1	1	30.5463	0.728037
sll1070	FLAVDAIEK	WT2	1	30.6932	0.719681
sll1070	FLAVDAIEK	WT3	1	30.6649	0.543573
sll1070	FLAVDAIEK	ΔsigE1	1	30.4728	0.64136
sll1070	FLAVDAIEK	ΔsigE2	1	30.6028	0.620227
sll1070	FLAVDAIEK	ΔsigE3	1	30.6875	0.346557
sll1070	FLAVDAIEK	sigEox1	1	30.7271	0.543063
sll1070	FLAVDAIEK	sigEox2	1	30.6423	0.544036
sll1070	FLAVDAIEK	sigEox3	1	30.6084	0.606284
sll1070	VTTIIGYGAPNK	WT1	1	27.1803	0.652854
sll1070	VTTIIGYGAPNK	WT2	1	27.2671	0.657793
sll1070	VTTIIGYGAPNK	WT3	1	27.3353	0.482554
sll1070	VTTIIGYGAPNK	ΔsigE1	1	27.0749	0.62457
sll1070	VTTIIGYGAPNK	ΔsigE2	1	27.3353	0.540834
sll1070	VTTIIGYGAPNK	ΔsigE3	1	27.2919	0.314092
sll1070	VTTIIGYGAPNK	sigEox1	1	27.1617	0.492303
sll1070	VTTIIGYGAPNK	sigEox2	1	27.1865	0.507904
sll1070	VTTIIGYGAPNK	sigEox3	1	27.3043	0.567161
sll1182	DLPTYATQVSGNNILVK	WT1	0.166667	5.56	#N/A
sll1182	DLPTYATQVSGNNILVK	WT1	1	36.0687	0.447248
sll1182	DLPTYATQVSGNNILVK	WT2	0	#N/A	#N/A
sll1182	DLPTYATQVSGNNILVK	WT2	1	36.1641	0.440746
sll1182	DLPTYATQVSGNNILVK	WT3	0	#N/A	#N/A
sll1182	DLPTYATQVSGNNILVK	WT3	1	36.2577	0.3177
sll1182	DLPTYATQVSGNNILVK	ΔsigE1	0	#N/A	#N/A
sll1182	DLPTYATQVSGNNILVK	ΔsigE1	1	36.1263	0.548314
sll1182	DLPTYATQVSGNNILVK	ΔsigE2	0	#N/A	#N/A
sll1182	DLPTYATQVSGNNILVK	ΔsigE2	1	36.1497	0.590355
sll1182	DLPTYATQVSGNNILVK	ΔsigE3	0	#N/A	#N/A
sll1182	DLPTYATQVSGNNILVK	ΔsigE3	1	36.1803	0.357181
sll1182	DLPTYATQVSGNNILVK	sigEox1	0	#N/A	#N/A
sll1182	DLPTYATQVSGNNILVK	sigEox1	1	36.1875	0.448518
sll1182	DLPTYATQVSGNNILVK	sigEox2	0	#N/A	#N/A
sll1182	DLPTYATQVSGNNILVK	sigEox2	1	36.1515	0.514204
sll1182	DLPTYATQVSGNNILVK	sigEox3	0	#N/A	#N/A
sll1182	DLPTYATQVSGNNILVK	sigEox3	1	36.1677	0.546808
sll1275	GVGIGQGAVSGR	WT1	1	20.7928	0.775412
sll1275	GVGIGQGAVSGR	WT2	1	20.6703	0.714345
sll1275	GVGIGQGAVSGR	WT3	1	21.0265	0.416663
sll1275	GVGIGQGAVSGR	ΔsigE1	1	20.7358	0.480799
sll1275	GVGIGQGAVSGR	ΔsigE2	1	20.7216	0.762131
sll1275	GVGIGQGAVSGR	ΔsigE3	1	20.9667	0.336008
sll1275	GVGIGQGAVSGR	sigEox1	1	20.7501	0.556214
sll1275	GVGIGQGAVSGR	sigEox2	1	20.7814	0.616809
sll1275	GVGIGQGAVSGR	sigEox3	1	20.8584	0.572106
sll1275	IVATIGPATQSK	WT1	1	22.5547	0.77776
sll1275	IVATIGPATQSK	WT2	0.875	22.3004	0.794453
sll1275	IVATIGPATQSK	WT3	1	22.6903	0.402558
sll1275	IVATIGPATQSK	ΔsigE1	1	22.3739	0.520593
sll1275	IVATIGPATQSK	ΔsigE2	1	22.3569	0.604283
sll1275	IVATIGPATQSK	ΔsigE3	1	22.5829	0.314343
sll1275	IVATIGPATQSK	sigEox1	1	22.4643	0.63982
sll1275	IVATIGPATQSK	sigEox2	1	22.453	0.649317
sll1275	IVATIGPATQSK	sigEox3	1	22.5151	0.684795
sll1275	TPILAVTPHVDVSR	WT1	1	29.705	0.573812
sll1275	TPILAVTPHVDVSR	WT2	0.875	29.5688	0.449782
sll1275	TPILAVTPHVDVSR	WT3	1	29.874	0.315856
sll1275	TPILAVTPHVDVSR	ΔsigE1	1	29.6396	0.453977
sll1275	TPILAVTPHVDVSR	ΔsigE2	1	29.5742	0.380307
sll1275	TPILAVTPHVDVSR	ΔsigE3	1	29.765	0.181526
sll1275	TPILAVTPHVDVSR	sigEox1	1	29.6124	0.3755
sll1275	TPILAVTPHVDVSR	sigEox2	1	29.4761	0.392659
sll1275	TPILAVTPHVDVSR	sigEox3	1	29.6669	0.416482
sll1316	DALGNDVK	WT1	0.875	30.7757	0.338082
sll1316	DALGNDVK	WT2	0.875	30.5417	0.448149
sll1316	DALGNDVK	WT3	0.875	30.6587	0.257465
sll1316	DALGNDVK	ΔsigE1	0.875	30.6431	0.370317
sll1316	DALGNDVK	ΔsigE2	0.875	30.5339	0.381573
sll1316	DALGNDVK	ΔsigE3	0.875	30.6275	0.200434
sll1316	DALGNDVK	sigEox1	0.875	30.5963	0.473427
sll1316	DALGNDVK	sigEox2	0.875	30.5885	0.562955
sll1316	DALGNDVK	sigEox3	0.875	30.6119	0.648575
sll1317	AAEVEIPQAVLPDTVFEAVVK	WT1	0.75	45.3412	0.638195
sll1317	AAEVEIPQAVLPDTVFEAVVK	WT2	0.5	45.3862	0.647486
sll1317	AAEVEIPQAVLPDTVFEAVVK	WT3	0.375	45.5245	0.313987
sll1317	AAEVEIPQAVLPDTVFEAVVK	ΔsigE1	0.75	45.4128	0.644542
sll1317	AAEVEIPQAVLPDTVFEAVVK	ΔsigE2	0.75	45.4112	0.597784
sll1317	AAEVEIPQAVLPDTVFEAVVK	ΔsigE3	0.625	45.4178	0.544462
sll1317	AAEVEIPQAVLPDTVFEAVVK	sigEox1	0.75	45.3712	0.577704
sll1317	AAEVEIPQAVLPDTVFEAVVK	sigEox2	0.75	45.3745	0.733757
sll1317	AAEVEIPQAVLPDTVFEAVVK	sigEox3	0.625	45.3528	0.69616
sll1317	DTEVVLQNPTR	WT1	1	18.8661	1.30844
sll1317	DTEVVLQNPTR	WT2	1	18.9144	1.28903
sll1317	DTEVVLQNPTR	WT3	0.833333	18.8561	1.09467
sll1317	DTEVVLQNPTR	ΔsigE1	0.833333	18.7044	1.4065
sll1317	DTEVVLQNPTR	ΔsigE2	1	18.9544	1.26069
sll1317	DTEVVLQNPTR	ΔsigE3	1	18.9127	0.901115
sll1317	DTEVVLQNPTR	sigEox1	0.833333	18.8127	1.0016
sll1317	DTEVVLQNPTR	sigEox2	1	18.9461	1.01114
sll1317	DTEVVLQNPTR	sigEox3	0.833333	18.9394	1.05133
sll1317	GQIYPTGLLSNNNAFK	WT1	1	41.7528	0.269025
sll1317	GQIYPTGLLSNNNAFK	WT2	0.833333	41.8095	0.37125
sll1317	GQIYPTGLLSNNNAFK	WT3	1	41.7528	0.334677
sll1317	GQIYPTGLLSNNNAFK	ΔsigE1	0.833333	41.6728	0.314348
sll1317	GQIYPTGLLSNNNAFK	ΔsigE2	1	41.7078	0.22311
sll1317	GQIYPTGLLSNNNAFK	ΔsigE3	1	41.7878	0.14658
sll1317	GQIYPTGLLSNNNAFK	sigEox1	1	41.8211	0.406892
sll1317	GQIYPTGLLSNNNAFK	sigEox2	0.833333	41.7245	0.434822
sll1317	GQIYPTGLLSNNNAFK	sigEox3	1	41.6695	0.473809
sll1322	LHGQTFATSWFVILLLVIASLAATR	WT1	1	31.2138	1.40791
sll1322	LHGQTFATSWFVILLLVIASLAATR	WT2	1	33.078	2.96696
sll1322	LHGQTFATSWFVILLLVIASLAATR	WT3	0.875	33.2652	1.30061
sll1322	LHGQTFATSWFVILLLVIASLAATR	ΔsigE1	0.875	33.2106	2.65573
sll1322	LHGQTFATSWFVILLLVIASLAATR	ΔsigE2	1	33.117	4.70168
sll1322	LHGQTFATSWFVILLLVIASLAATR	ΔsigE3	0.5	35.0124	#N/A
sll1322	LHGQTFATSWFVILLLVIASLAATR	sigEox1	0.75	36.0342	0.488172
sll1322	LHGQTFATSWFVILLLVIASLAATR	sigEox2	0.875	33.2262	4.3933
sll1322	LHGQTFATSWFVILLLVIASLAATR	sigEox3	1	33.1794	5.52715
sll1325	VDGDILGGIVIK	WT1	0.833333	22.4067	1.15167
sll1325	VDGDILGGIVIK	WT2	0.833333	22.452	1.20243
sll1325	VDGDILGGIVIK	WT3	0.833333	22.452	0.568908
sll1325	VDGDILGGIVIK	ΔsigE1	0.833333	22.4444	0.779168
sll1325	VDGDILGGIVIK	ΔsigE2	0.833333	22.5199	1.4076
sll1325	VDGDILGGIVIK	ΔsigE3	1	22.5501	0.690619
sll1325	VDGDILGGIVIK	sigEox1	0.833333	22.3916	1.01894
sll1325	VDGDILGGIVIK	sigEox2	0.833333	22.4897	1.17157
sll1325	VDGDILGGIVIK	sigEox3	0.833333	22.452	1.29027
sll1325	VGSQVFDSSLR	WT1	1	27.203	0.543591
sll1325	VGSQVFDSSLR	WT2	1	27.2936	0.5358
sll1325	VGSQVFDSSLR	WT3	0.875	27.4144	0.350486
sll1325	VGSQVFDSSLR	ΔsigE1	0.75	27.1048	0.394136
sll1325	VGSQVFDSSLR	ΔsigE2	0.875	27.3615	0.439416
sll1325	VGSQVFDSSLR	ΔsigE3	0.875	27.3464	0.235155
sll1325	VGSQVFDSSLR	sigEox1	1	27.203	0.377853
sll1325	VGSQVFDSSLR	sigEox2	1	27.2105	0.305084
sll1325	VGSQVFDSSLR	sigEox3	1	27.3162	0.352974
sll1326	ASTVAQIIDTLTEK	WT1	1	43.5096	0.862172
sll1326	ASTVAQIIDTLTEK	WT2	1	43.3957	1.01286
sll1326	ASTVAQIIDTLTEK	WT3	1	43.4824	0.539304
sll1326	ASTVAQIIDTLTEK	ΔsigE1	1	43.4637	0.746618
sll1326	ASTVAQIIDTLTEK	ΔsigE2	1	43.3804	1.06439
sll1326	ASTVAQIIDTLTEK	ΔsigE3	0.875	43.4161	0.463131
sll1326	ASTVAQIIDTLTEK	sigEox1	0.875	43.4212	0.52608
sll1326	ASTVAQIIDTLTEK	sigEox2	1	43.4433	0.583248
sll1326	ASTVAQIIDTLTEK	sigEox3	1	43.4178	0.62988
sll1326	LLESPAPGIIER	WT1	1	30.4121	0.764107
sll1326	LLESPAPGIIER	WT2	1	30.1859	0.805142
sll1326	LLESPAPGIIER	WT3	1	30.2717	0.516534
sll1326	LLESPAPGIIER	ΔsigE1	1	30.2405	0.689046
sll1326	LLESPAPGIIER	ΔsigE2	1	30.1547	0.765466
sll1326	LLESPAPGIIER	ΔsigE3	1	30.2171	0.40157
sll1326	LLESPAPGIIER	sigEox1	1	30.2015	0.421659
sll1326	LLESPAPGIIER	sigEox2	1	30.1937	0.484256
sll1326	LLESPAPGIIER	sigEox3	1	30.2249	0.470488
sll1326	YVEIINSSK	WT1	1	23.7369	0.607372
sll1326	YVEIINSSK	WT2	1	23.6452	0.657084
sll1326	YVEIINSSK	WT3	1	23.733	0.433353
sll1326	YVEIINSSK	ΔsigE1	1	23.733	0.620995
sll1326	YVEIINSSK	ΔsigE2	1	23.6491	0.597863
sll1326	YVEIINSSK	ΔsigE3	1	23.7135	0.315562
sll1326	YVEIINSSK	sigEox1	1	23.6589	0.327814
sll1326	YVEIINSSK	sigEox2	1	23.6979	0.355044
sll1326	YVEIINSSK	sigEox3	1	23.6608	0.369331
sll1327	LSFAETELPLFEQR	WT1	0.875	41.6827	1.26449
sll1327	LSFAETELPLFEQR	WT2	1	41.5246	0.926498
sll1327	LSFAETELPLFEQR	WT3	0.5	41.7983	0.373764
sll1327	LSFAETELPLFEQR	ΔsigE1	1	41.5654	0.598237
sll1327	LSFAETELPLFEQR	ΔsigE2	0.875	41.4566	1.02309
sll1327	LSFAETELPLFEQR	ΔsigE3	0.875	41.7099	0.380025
sll1327	LSFAETELPLFEQR	sigEox1	0.75	41.5586	0.476559
sll1327	LSFAETELPLFEQR	sigEox2	1	41.3988	0.544214
sll1327	LSFAETELPLFEQR	sigEox3	1	41.5807	0.589047
sll1327	QAAITQELLEVVAGANSL	WT1	0.75	41.074	0.0729078
sll1327	QAAITQELLEVVAGANSL	WT2	1	40.938	0.118861
sll1327	QAAITQELLEVVAGANSL	WT3	0.875	41.2185	0.0943749
sll1327	QAAITQELLEVVAGANSL	ΔsigE1	1	40.9652	0.103408
sll1327	QAAITQELLEVVAGANSL	ΔsigE2	0.875	40.8717	0.0730636
sll1327	QAAITQELLEVVAGANSL	ΔsigE3	0.75	41.1097	0.141525
sll1327	QAAITQELLEVVAGANSL	sigEox1	0.875	40.955	0.0533579
sll1327	QAAITQELLEVVAGANSL	sigEox2	0.875	40.8445	0.0682693
sll1327	QAAITQELLEVVAGANSL	sigEox3	0.875	40.9941	0.0833772
sll1342	AAAVNIVPTSTGAAK	WT1	1	24.9119	0.777966
sll1342	AAAVNIVPTSTGAAK	WT2	1	24.8358	0.7566
sll1342	AAAVNIVPTSTGAAK	WT3	1	24.9795	0.572493
sll1342	AAAVNIVPTSTGAAK	ΔsigE1	1	24.9626	0.795546
sll1342	AAAVNIVPTSTGAAK	ΔsigE2	1	24.8443	0.757313
sll1342	AAAVNIVPTSTGAAK	ΔsigE3	1	24.9035	0.399931
sll1342	AAAVNIVPTSTGAAK	sigEox1	1	24.8274	0.65367
sll1342	AAAVNIVPTSTGAAK	sigEox2	1	24.8189	0.683984
sll1342	AAAVNIVPTSTGAAK	sigEox3	1	24.7767	0.718787
sll1342	LNGIALR	WT1	1	24.9654	0.670976
sll1342	LNGIALR	WT2	1	24.8856	0.714097
sll1342	LNGIALR	WT3	1	25.0452	0.409804
sll1342	LNGIALR	ΔsigE1	1	25.0186	0.640601
sll1342	LNGIALR	ΔsigE2	1	24.879	0.59365
sll1342	LNGIALR	ΔsigE3	1	24.9654	0.353
sll1342	LNGIALR	sigEox1	1	24.9322	0.504573
sll1342	LNGIALR	sigEox2	1	24.879	0.547556
sll1342	LNGIALR	sigEox3	1	24.8324	0.55843
sll1342	VLITAPGK	WT1	1	22.3579	1.09658
sll1342	VLITAPGK	WT2	1	22.2842	1.0756
sll1342	VLITAPGK	WT3	1	22.3311	0.466249
sll1342	VLITAPGK	ΔsigE1	1	22.3411	0.685513
sll1342	VLITAPGK	ΔsigE2	1	22.2775	1.33654
sll1342	VLITAPGK	ΔsigE3	1	22.3143	0.50736
sll1342	VLITAPGK	sigEox1	1	22.2842	0.930406
sll1342	VLITAPGK	sigEox2	1	22.3713	1.0973
sll1342	VLITAPGK	sigEox3	1	22.2406	1.1773
sll1356	FLDQVR	WT1	0.875	23.3766	1.21678
sll1356	FLDQVR	WT2	1	23.4068	1.69265
sll1356	FLDQVR	WT3	1	23.4219	1.54686
sll1356	FLDQVR	ΔsigE1	0.875	23.3388	1.13854
sll1356	FLDQVR	ΔsigE2	1	23.3841	1.41002
sll1356	FLDQVR	ΔsigE3	1	23.3917	1.25241
sll1356	FLDQVR	sigEox1	1	23.3313	1.67589
sll1356	FLDQVR	sigEox2	0.875	23.4596	1.22655
sll1356	FLDQVR	sigEox3	1	23.3464	1.83346
sll1356	VIFLPDYNVK	WT1	1	35.4913	0.767516
sll1356	VIFLPDYNVK	WT2	1	35.5648	0.676808
sll1356	VIFLPDYNVK	WT3	0.875	35.6604	0.32817
sll1356	VIFLPDYNVK	ΔsigE1	1	35.5452	0.400371
sll1356	VIFLPDYNVK	ΔsigE2	1	35.5477	0.361596
sll1356	VIFLPDYNVK	ΔsigE3	1	35.5918	0.218542
sll1356	VIFLPDYNVK	sigEox1	1	35.5697	0.722244
sll1356	VIFLPDYNVK	sigEox2	1	35.5673	0.651529
sll1356	VIFLPDYNVK	sigEox3	1	35.5648	0.758895
sll1382	VISGQIHQPEAMGLSPDLQR	WT1	1	35.4789	1.93066
sll1382	VISGQIHQPEAMGLSPDLQR	WT2	1	35.4046	1.61944
sll1382	VISGQIHQPEAMGLSPDLQR	WT3	1	35.7236	0.860487
sll1382	VISGQIHQPEAMGLSPDLQR	ΔsigE1	1	35.4487	1.64893
sll1382	VISGQIHQPEAMGLSPDLQR	ΔsigE2	1	35.3304	1.96087
sll1382	VISGQIHQPEAMGLSPDLQR	ΔsigE3	1	35.5587	1.02561
sll1382	VISGQIHQPEAMGLSPDLQR	sigEox1	1	35.4156	1.36123
sll1382	VISGQIHQPEAMGLSPDLQR	sigEox2	1	35.3744	1.49615
sll1382	VISGQIHQPEAMGLSPDLQR	sigEox3	1	35.5119	1.49747
sll1393	AIALYK	WT1	0.875	23.5873	0.4638
sll1393	AIALYK	WT2	1	23.4809	0.576632
sll1393	AIALYK	WT3	1	23.5674	0.424083
sll1393	AIALYK	ΔsigE1	1	23.594	0.509428
sll1393	AIALYK	ΔsigE2	1	23.5075	0.445546
sll1393	AIALYK	ΔsigE3	0.875	23.6139	0.346522
sll1393	AIALYK	sigEox1	1	23.5474	0.518272
sll1393	AIALYK	sigEox2	0.875	23.5541	0.465223
sll1393	AIALYK	sigEox3	0.875	23.4676	0.560221
sll1393	FAFFSK	WT1	1	32.8147	0.599639
sll1393	FAFFSK	WT2	1	32.6387	0.729299
sll1393	FAFFSK	WT3	0.875	32.8675	0.30025
sll1393	FAFFSK	ΔsigE1	0.875	32.7663	0.407372
sll1393	FAFFSK	ΔsigE2	1	32.6475	0.641475
sll1393	FAFFSK	ΔsigE3	0.75	32.7135	0.287671
sll1393	FAFFSK	sigEox1	1	32.7223	0.611311
sll1393	FAFFSK	sigEox2	0.875	32.7575	0.629928
sll1393	FAFFSK	sigEox3	1	32.7355	0.598536
sll1393	YGAVPVVR	WT1	0.714286	23.4109	0.50301
sll1393	YGAVPVVR	WT2	0.714286	23.3178	0.630764
sll1393	YGAVPVVR	WT3	0.714286	23.4176	0.466423
sll1393	YGAVPVVR	ΔsigE1	0.714286	23.3843	0.467835
sll1393	YGAVPVVR	ΔsigE2	0.714286	23.3511	0.469426
sll1393	YGAVPVVR	ΔsigE3	0.714286	23.3644	0.252179
sll1393	YGAVPVVR	sigEox1	0.714286	23.3378	0.389221
sll1393	YGAVPVVR	sigEox2	0.714286	23.391	0.451975
sll1393	YGAVPVVR	sigEox3	0.714286	23.3311	0.476568
sll1398	FYFLEPTILAK	WT1	1	42.1723	0.80016
sll1398	FYFLEPTILAK	WT2	1	42.2157	0.686588
sll1398	FYFLEPTILAK	WT3	1	42.1723	0.335696
sll1398	FYFLEPTILAK	ΔsigE1	0.875	42.1057	0.449627
sll1398	FYFLEPTILAK	ΔsigE2	0.875	42.164	0.36196
sll1398	FYFLEPTILAK	ΔsigE3	0.875	42.209	0.187771
sll1398	FYFLEPTILAK	sigEox1	1	42.224	0.392267
sll1398	FYFLEPTILAK	sigEox2	0.875	42.154	0.211699
sll1398	FYFLEPTILAK	sigEox3	1	42.1407	0.3049
sll1418	DGYEFLYPNGWIGVDVK	WT1	0.75	28.3093	1.61261
sll1418	DGYEFLYPNGWIGVDVK	WT2	0.875	28.1299	0.776561
sll1418	DGYEFLYPNGWIGVDVK	WT3	0.75	28.2937	0.504911
sll1418	DGYEFLYPNGWIGVDVK	ΔsigE1	0.75	28.2469	0.822824
sll1418	DGYEFLYPNGWIGVDVK	ΔsigE2	0.75	28.1377	0.957513
sll1418	DGYEFLYPNGWIGVDVK	ΔsigE3	0.75	28.2625	0.516301
sll1418	DGYEFLYPNGWIGVDVK	sigEox1	0.875	28.1845	0.637584
sll1418	DGYEFLYPNGWIGVDVK	sigEox2	0.75	28.1767	0.70917
sll1418	DGYEFLYPNGWIGVDVK	sigEox3	0.75	28.2703	0.822591
sll1418	GASPGVDVVFR	WT1	1	26.153	0.455529
sll1418	GASPGVDVVFR	WT2	1	26.0134	1.74858
sll1418	GASPGVDVVFR	WT3	1	26.2062	2.81283
sll1418	GASPGVDVVFR	ΔsigE1	1	26.2661	3.5901
sll1418	GASPGVDVVFR	ΔsigE2	1	25.9868	1.27387
sll1418	GASPGVDVVFR	ΔsigE3	1	26.1398	1.534
sll1418	GASPGVDVVFR	sigEox1	0.875	26.0466	1.70735
sll1418	GASPGVDVVFR	sigEox2	1	26.0466	1.29699
sll1418	GASPGVDVVFR	sigEox3	1	26.1065	1.36546
sll1418	SLFDTVASSFHVY	WT1	1	30.9849	0.49371
sll1418	SLFDTVASSFHVY	WT2	0.875	30.799	0.49718
sll1418	SLFDTVASSFHVY	WT3	0.75	30.9088	0.310031
sll1418	SLFDTVASSFHVY	ΔsigE1	0.75	30.875	0.641316
sll1418	SLFDTVASSFHVY	ΔsigE2	0.875	30.799	0.674967
sll1418	SLFDTVASSFHVY	ΔsigE3	0.625	30.8919	0.328638
sll1418	SLFDTVASSFHVY	sigEox1	0.625	30.8497	0.512211
sll1418	SLFDTVASSFHVY	sigEox2	0.875	30.8497	0.543122
sll1418	SLFDTVASSFHVY	sigEox3	0.875	30.875	0.542578
sll1450	DFSTIVVPPAQMVANVK	WT1	1	34.031	1.36895
sll1450	DFSTIVVPPAQMVANVK	WT1	0.571429	34.2422	1.2584
sll1450	DFSTIVVPPAQMVANVK	WT2	1	33.9058	0.794419
sll1450	DFSTIVVPPAQMVANVK	WT2	0.642857	34.0639	0.76618
sll1450	DFSTIVVPPAQMVANVK	WT3	0.642857	33.9225	0.30365
sll1450	DFSTIVVPPAQMVANVK	WT3	1	34.0562	0.274924
sll1450	DFSTIVVPPAQMVANVK	ΔsigE1	1	34.1395	0.510229
sll1450	DFSTIVVPPAQMVANVK	ΔsigE1	0.642857	34.0252	0.565903
sll1450	DFSTIVVPPAQMVANVK	ΔsigE2	0.928571	33.9058	1.08637
sll1450	DFSTIVVPPAQMVANVK	ΔsigE2	1	33.9477	1.0568
sll1450	DFSTIVVPPAQMVANVK	ΔsigE3	1	34.198	0.530208
sll1450	DFSTIVVPPAQMVANVK	ΔsigE3	0.571429	34.1802	0.474377
sll1450	DFSTIVVPPAQMVANVK	sigEox1	0.642857	33.9893	0.722786
sll1450	DFSTIVVPPAQMVANVK	sigEox1	0.571429	34.1724	0.794765
sll1450	DFSTIVVPPAQMVANVK	sigEox2	1	34.0394	1.03599
sll1450	DFSTIVVPPAQMVANVK	sigEox2	0.642857	34.4437	0.968056
sll1450	DFSTIVVPPAQMVANVK	sigEox3	1	34.0811	0.966389
sll1450	DFSTIVVPPAQMVANVK	sigEox3	0.5	34.1802	0.900476
sll1452	VGAVSQFAEAMGGNGLEK	WT1	1	36.6367	0.811506
sll1452	VGAVSQFAEAMGGNGLEK	WT2	1	36.7452	0.767547
sll1452	VGAVSQFAEAMGGNGLEK	WT3	0.8	36.62	0.653282
sll1452	VGAVSQFAEAMGGNGLEK	ΔsigE1	1	36.645	0.739329
sll1452	VGAVSQFAEAMGGNGLEK	ΔsigE2	0.8	36.6367	0.678142
sll1452	VGAVSQFAEAMGGNGLEK	ΔsigE3	1	36.979	0.513158
sll1452	VGAVSQFAEAMGGNGLEK	sigEox1	0.7	36.7452	0.523309
sll1452	VGAVSQFAEAMGGNGLEK	sigEox2	0.8	36.7118	0.532771
sll1452	VGAVSQFAEAMGGNGLEK	sigEox3	1	36.812	0.7959
sll1453	GDGGPTPSVESMEGS	WT1	1	36.4954	0.54125
sll1453	GDGGPTPSVESMEGS	WT2	1	36.6457	0.726522
sll1453	GDGGPTPSVESMEGS	WT3	1	36.5455	0.445969
sll1453	GDGGPTPSVESMEGS	ΔsigE1	1	36.5371	0.585699
sll1453	GDGGPTPSVESMEGS	ΔsigE2	0.928571	36.5121	0.809789
sll1453	GDGGPTPSVESMEGS	ΔsigE3	1	36.8795	0.463989
sll1453	GDGGPTPSVESMEGS	sigEox1	1	36.6791	0.605478
sll1453	GDGGPTPSVESMEGS	sigEox2	1	36.6039	0.646722
sll1453	GDGGPTPSVESMEGS	sigEox3	1	36.654	0.734936
sll1453	VMAGALGLVAIALVGVGLVQTFGSK	WT1	0.9	44.628	0.314228
sll1453	VMAGALGLVAIALVGVGLVQTFGSK	WT2	1	44.4526	0.433874
sll1453	VMAGALGLVAIALVGVGLVQTFGSK	WT3	0.9	44.653	0.325796
sll1453	VMAGALGLVAIALVGVGLVQTFGSK	ΔsigE1	1	44.4276	0.385503
sll1453	VMAGALGLVAIALVGVGLVQTFGSK	ΔsigE2	1	44.7449	0.342273
sll1453	VMAGALGLVAIALVGVGLVQTFGSK	ΔsigE3	1	44.5027	0.235738
sll1453	VMAGALGLVAIALVGVGLVQTFGSK	sigEox1	0.9	44.6029	0.221969
sll1453	VMAGALGLVAIALVGVGLVQTFGSK	sigEox2	0.8	44.7031	0.323549
sll1453	VMAGALGLVAIALVGVGLVQTFGSK	sigEox3	1	44.6864	0.344938
sll1479	LTFTIPLINR	WT1	1	40.8672	0.435026
sll1479	LTFTIPLINR	WT2	1	40.7572	0.388663
sll1479	LTFTIPLINR	WT3	0.875	41.0489	0.272794
sll1479	LTFTIPLINR	ΔsigE1	1	40.8222	0.406404
sll1479	LTFTIPLINR	ΔsigE2	1	40.7072	0.369723
sll1479	LTFTIPLINR	ΔsigE3	1	40.9539	0.228134
sll1479	LTFTIPLINR	sigEox1	0.875	40.7555	0.175826
sll1479	LTFTIPLINR	sigEox2	1	40.6889	0.181053
sll1479	LTFTIPLINR	sigEox3	0.875	40.8739	0.177354
sll1499	ENLVMSLAMFLGK	WT1	1	36.4138	0.196743
sll1499	ENLVMSLAMFLGK	WT2	1	36.4305	0.142698
sll1499	ENLVMSLAMFLGK	WT3	1	36.3554	0.10315
sll1499	ENLVMSLAMFLGK	ΔsigE1	1	36.4055	0.13667
sll1499	ENLVMSLAMFLGK	ΔsigE2	0.9	36.3804	0.190828
sll1499	ENLVMSLAMFLGK	ΔsigE3	0.9	36.7562	0.0847358
sll1499	ENLVMSLAMFLGK	sigEox1	1	36.5224	0.13054
sll1499	ENLVMSLAMFLGK	sigEox2	1	36.4556	0.144596
sll1499	ENLVMSLAMFLGK	sigEox3	1	36.5391	0.165897
sll1499	EVPVNSDVLGIQAK	WT1	0.833333	39.5021	0.709927
sll1499	EVPVNSDVLGIQAK	WT2	0.833333	39.8361	0.651979
sll1499	EVPVNSDVLGIQAK	WT3	0.916667	39.5689	0.326186
sll1499	EVPVNSDVLGIQAK	ΔsigE1	0.75	39.4771	0.632315
sll1499	EVPVNSDVLGIQAK	ΔsigE2	0.833333	39.6274	0.506055
sll1499	EVPVNSDVLGIQAK	ΔsigE3	1	39.5856	0.308441
sll1499	EVPVNSDVLGIQAK	sigEox1	0.833333	39.8528	0.431184
sll1499	EVPVNSDVLGIQAK	sigEox2	0.666667	39.7192	0.507538
sll1499	EVPVNSDVLGIQAK	sigEox3	1	39.7944	0.542312
sll1499	FAQVTNPPIDPLR	WT1	1	39.4695	0.626605
sll1499	FAQVTNPPIDPLR	WT2	0.666667	39.8536	0.255944
sll1499	FAQVTNPPIDPLR	WT3	0.916667	39.5196	0.277394
sll1499	FAQVTNPPIDPLR	ΔsigE1	1	39.4695	0.430162
sll1499	FAQVTNPPIDPLR	ΔsigE2	0.75	39.5864	0.520816
sll1499	FAQVTNPPIDPLR	ΔsigE3	0.916667	39.6115	0.212902
sll1499	FAQVTNPPIDPLR	sigEox1	1	39.9037	0.295198
sll1499	FAQVTNPPIDPLR	sigEox2	1	39.7618	0.300275
sll1499	FAQVTNPPIDPLR	sigEox3	1	39.7952	0.346641
sll1502	QYAALVNEQNQK	WT1	0.9	36.5154	0.465024
sll1502	QYAALVNEQNQK	WT2	0.9	36.7074	0.482727
sll1502	QYAALVNEQNQK	WT3	0.7	36.4987	0.285358
sll1502	QYAALVNEQNQK	ΔsigE1	0.9	36.5321	0.576903
sll1502	QYAALVNEQNQK	ΔsigE2	0.9	36.5404	0.677396
sll1502	QYAALVNEQNQK	ΔsigE3	0.9	36.8661	0.354828
sll1502	QYAALVNEQNQK	sigEox1	1	36.649	0.451548
sll1502	QYAALVNEQNQK	sigEox2	1	36.6072	0.519652
sll1502	QYAALVNEQNQK	sigEox3	1	36.6824	0.505486
sll1502	VSHDIVEQGLQMLVNLEHR	WT1	0.8	41.5244	0.109764
sll1502	VSHDIVEQGLQMLVNLEHR	WT2	0.8	41.683	0.0866488
sll1502	VSHDIVEQGLQMLVNLEHR	WT3	0.8	41.7916	0.0693635
sll1502	VSHDIVEQGLQMLVNLEHR	ΔsigE1	0.6	41.5244	0.0986207
sll1502	VSHDIVEQGLQMLVNLEHR	ΔsigE2	0.7	41.7498	0.0733419
sll1502	VSHDIVEQGLQMLVNLEHR	ΔsigE3	0.8	41.5411	0.0441157
sll1502	VSHDIVEQGLQMLVNLEHR	sigEox1	0.7	41.9419	0.0664921
sll1502	VSHDIVEQGLQMLVNLEHR	sigEox2	0.7	41.9085	0.0501733
sll1502	VSHDIVEQGLQMLVNLEHR	sigEox3	1	41.9669	0.0938996
sll1525	AAGVTALDPR	WT1	0.625	23.1466	0.681699
sll1525	AAGVTALDPR	WT2	0.625	23.1919	0.678542
sll1525	AAGVTALDPR	WT3	0.625	23.1692	0.588798
sll1525	AAGVTALDPR	ΔsigE1	0.5625	23.2145	0.793858
sll1525	AAGVTALDPR	ΔsigE2	0.625	23.2221	0.650495
sll1525	AAGVTALDPR	ΔsigE3	0.5625	23.2523	0.377591
sll1525	AAGVTALDPR	sigEox1	0.625	23.1164	0.513915
sll1525	AAGVTALDPR	sigEox2	0.625	23.207	0.49286
sll1525	AAGVTALDPR	sigEox3	0.5625	23.1843	0.539352
sll1525	VVVIEGLHPLYDER	WT1	0.625	33.2728	0.774842
sll1525	VVVIEGLHPLYDER	WT2	0.625	33.318	0.786974
sll1525	VVVIEGLHPLYDER	WT3	0.625	33.4479	0.583042
sll1525	VVVIEGLHPLYDER	ΔsigE1	0.625	33.253	0.801532
sll1525	VVVIEGLHPLYDER	ΔsigE2	0.625	33.318	0.65466
sll1525	VVVIEGLHPLYDER	ΔsigE3	0.625	33.3943	0.495207
sll1525	VVVIEGLHPLYDER	sigEox1	0.625	33.3575	0.601502
sll1525	VVVIEGLHPLYDER	sigEox2	0.625	33.431	0.569421
sll1525	VVVIEGLHPLYDER	sigEox3	0.625	33.2643	0.676587
sll1577	EAALDIVNDPNGITR	WT1	1	31.1009	0.519624
sll1577	EAALDIVNDPNGITR	WT2	1	31.2187	0.462532
sll1577	EAALDIVNDPNGITR	WT3	1	31.2249	0.245599
sll1577	EAALDIVNDPNGITR	ΔsigE1	1	31.0203	0.488886
sll1577	EAALDIVNDPNGITR	ΔsigE2	1	31.1629	0.507605
sll1577	EAALDIVNDPNGITR	ΔsigE3	1	31.2001	0.290332
sll1577	EAALDIVNDPNGITR	sigEox1	1	31.2745	0.381964
sll1577	EAALDIVNDPNGITR	sigEox2	1	31.2125	0.412471
sll1577	EAALDIVNDPNGITR	sigEox3	1	31.1753	0.452014
sll1577	ETYVALGVPGASVAAGVQK	WT1	1	33.2179	1.46868
sll1577	ETYVALGVPGASVAAGVQK	WT2	1	33.2688	0.834963
sll1577	ETYVALGVPGASVAAGVQK	WT3	1	33.3422	0.28712
sll1577	ETYVALGVPGASVAAGVQK	ΔsigE1	1	33.1727	0.646638
sll1577	ETYVALGVPGASVAAGVQK	ΔsigE2	1	33.2462	1.32334
sll1577	ETYVALGVPGASVAAGVQK	ΔsigE3	1	33.3309	0.518732
sll1577	ETYVALGVPGASVAAGVQK	sigEox1	1	33.2857	0.836525
sll1577	ETYVALGVPGASVAAGVQK	sigEox2	1	33.3761	1.05477
sll1577	ETYVALGVPGASVAAGVQK	sigEox3	1	33.2179	1.0261
sll1577	ITGNASAIVSNAAR	WT1	1	24.3614	0.490214
sll1577	ITGNASAIVSNAAR	WT2	1	24.4369	0.481099
sll1577	ITGNASAIVSNAAR	WT3	1	24.4671	0.35299
sll1577	ITGNASAIVSNAAR	ΔsigE1	1	24.3992	0.627187
sll1577	ITGNASAIVSNAAR	ΔsigE2	1	24.4973	0.546446
sll1577	ITGNASAIVSNAAR	ΔsigE3	1	24.5049	0.334104
sll1577	ITGNASAIVSNAAR	sigEox1	1	24.3388	0.424629
sll1577	ITGNASAIVSNAAR	sigEox2	1	24.4445	0.445786
sll1577	ITGNASAIVSNAAR	sigEox3	1	24.4369	0.457861
sll1578	ALTDNAQSLVNGAAQAVYNK	WT1	0.625	35.8638	0.532329
sll1578	ALTDNAQSLVNGAAQAVYNK	WT2	0.625	35.8329	0.382604
sll1578	ALTDNAQSLVNGAAQAVYNK	WT3	0.625	35.8549	0.217839
sll1578	ALTDNAQSLVNGAAQAVYNK	ΔsigE1	0.625	35.8044	0.413139
sll1578	ALTDNAQSLVNGAAQAVYNK	ΔsigE2	0.625	35.7934	0.242264
sll1578	ALTDNAQSLVNGAAQAVYNK	ΔsigE3	0.625	35.8065	0.172268
sll1578	ALTDNAQSLVNGAAQAVYNK	sigEox1	0.625	35.8835	0.205072
sll1578	ALTDNAQSLVNGAAQAVYNK	sigEox2	0.625	35.7669	0.206172
sll1578	ALTDNAQSLVNGAAQAVYNK	sigEox3	0.625	35.7647	0.236896
sll1578	FPYTTQTQGNNFAADQR	WT1	1	27.3382	0.565867
sll1578	FPYTTQTQGNNFAADQR	WT2	1	27.1776	0.41902
sll1578	FPYTTQTQGNNFAADQR	WT3	1	27.3382	0.219636
sll1578	FPYTTQTQGNNFAADQR	ΔsigE1	1	27.3466	0.442685
sll1578	FPYTTQTQGNNFAADQR	ΔsigE2	1	27.1945	0.31205
sll1578	FPYTTQTQGNNFAADQR	ΔsigE3	1	27.3213	0.197738
sll1578	FPYTTQTQGNNFAADQR	sigEox1	1	27.2452	0.258043
sll1578	FPYTTQTQGNNFAADQR	sigEox2	1	27.203	0.257156
sll1578	FPYTTQTQGNNFAADQR	sigEox3	1	27.3128	0.31801
sll1578	TFDLSPSWYVEALK	WT1	1	42.8259	0.936981
sll1578	TFDLSPSWYVEALK	WT2	1	42.746	0.572568
sll1578	TFDLSPSWYVEALK	WT3	1	42.8531	0.17345
sll1578	TFDLSPSWYVEALK	ΔsigE1	1	42.7732	0.412202
sll1578	TFDLSPSWYVEALK	ΔsigE2	1	42.695	0.528056
sll1578	TFDLSPSWYVEALK	ΔsigE3	1	42.7324	0.276197
sll1578	TFDLSPSWYVEALK	sigEox1	1	42.7443	0.329834
sll1578	TFDLSPSWYVEALK	sigEox2	1	42.7086	0.357994
sll1578	TFDLSPSWYVEALK	sigEox3	1	42.7035	0.425616
sll1579	AVALSEVYR	WT1	1	27.0571	0.528751
sll1579	AVALSEVYR	WT2	1	27.1553	0.519863
sll1579	AVALSEVYR	WT3	1	27.2383	0.320185
sll1579	AVALSEVYR	ΔsigE1	1	26.9816	0.693438
sll1579	AVALSEVYR	ΔsigE2	1	27.2232	0.676207
sll1579	AVALSEVYR	ΔsigE3	1	27.1854	0.384592
sll1579	AVALSEVYR	sigEox1	1	27.0646	0.544885
sll1579	AVALSEVYR	sigEox2	1	27.0798	0.568594
sll1579	AVALSEVYR	sigEox3	1	27.2006	0.571022
sll1579	LQVIQGAAPGR	WT1	0.125	23.4556	#N/A
sll1579	LQVIQGAAPGR	WT1	1	23.4721	0.500117
sll1579	LQVIQGAAPGR	WT2	0.125	23.2522	#N/A
sll1579	LQVIQGAAPGR	WT2	1	23.5098	0.426932
sll1579	LQVIQGAAPGR	WT3	0.125	23.5912	#N/A
sll1579	LQVIQGAAPGR	WT3	1	23.5098	0.26457
sll1579	LQVIQGAAPGR	ΔsigE1	0.125	23.2974	#N/A
sll1579	LQVIQGAAPGR	ΔsigE1	1	23.54	0.610129
sll1579	LQVIQGAAPGR	ΔsigE2	0.125	23.2409	#N/A
sll1579	LQVIQGAAPGR	ΔsigE2	1	23.5476	0.579653
sll1579	LQVIQGAAPGR	ΔsigE3	0.125	23.4895	#N/A
sll1579	LQVIQGAAPGR	ΔsigE3	1	23.5929	0.3241
sll1579	LQVIQGAAPGR	sigEox1	0.125	23.3652	#N/A
sll1579	LQVIQGAAPGR	sigEox1	1	23.4268	0.443608
sll1579	LQVIQGAAPGR	sigEox2	0.125	23.32	#N/A
sll1579	LQVIQGAAPGR	sigEox2	1	23.5627	0.466978
sll1579	LQVIQGAAPGR	sigEox3	0.125	23.4217	#N/A
sll1579	LQVIQGAAPGR	sigEox3	1	23.5174	0.442276
sll1579	QVLGNDHLMSQER	WT1	1	22.9412	0.402306
sll1579	QVLGNDHLMSQER	WT2	1	22.994	0.376633
sll1579	QVLGNDHLMSQER	WT3	1	23.0167	0.261421
sll1579	QVLGNDHLMSQER	ΔsigE1	1	23.0544	0.527718
sll1579	QVLGNDHLMSQER	ΔsigE2	1	23.0393	0.448743
sll1579	QVLGNDHLMSQER	ΔsigE3	1	23.0771	0.262268
sll1579	QVLGNDHLMSQER	sigEox1	1	22.9185	0.36472
sll1579	QVLGNDHLMSQER	sigEox2	1	23.0167	0.414617
sll1579	QVLGNDHLMSQER	sigEox3	1	22.9714	0.413609
sll1580	ALGGTVPFGQASK	WT1	1	27.5756	0.616771
sll1580	ALGGTVPFGQASK	WT2	1	27.4573	0.608879
sll1580	ALGGTVPFGQASK	WT3	1	27.5841	0.395978
sll1580	ALGGTVPFGQASK	ΔsigE1	1	27.5841	0.705805
sll1580	ALGGTVPFGQASK	ΔsigE2	1	27.4151	0.729089
sll1580	ALGGTVPFGQASK	ΔsigE3	1	27.5503	0.38267
sll1580	ALGGTVPFGQASK	sigEox1	1	27.525	0.528323
sll1580	ALGGTVPFGQASK	sigEox2	1	27.4489	0.568431
sll1580	ALGGTVPFGQASK	sigEox3	1	27.5165	0.566776
sll1580	GAESLLTNGSISVR	WT1	1	31.1437	0.493033
sll1580	GAESLLTNGSISVR	WT2	1	30.9253	0.443555
sll1580	GAESLLTNGSISVR	WT3	1	31.0813	0.266241
sll1580	GAESLLTNGSISVR	ΔsigE1	0.875	31.0189	0.538731
sll1580	GAESLLTNGSISVR	ΔsigE2	1	30.9331	0.502357
sll1580	GAESLLTNGSISVR	ΔsigE3	1	31.0189	0.279501
sll1580	GAESLLTNGSISVR	sigEox1	1	30.9955	0.363326
sll1580	GAESLLTNGSISVR	sigEox2	1	31.0033	0.430733
sll1580	GAESLLTNGSISVR	sigEox3	1	31.0345	0.439193
sll1580	VEITAISAPGYPK	WT1	1	30.4739	0.708534
sll1580	VEITAISAPGYPK	WT2	1	30.2321	0.674624
sll1580	VEITAISAPGYPK	WT3	1	30.3023	0.354408
sll1580	VEITAISAPGYPK	ΔsigE1	1	30.2867	0.660703
sll1580	VEITAISAPGYPK	ΔsigE2	1	30.2009	0.814001
sll1580	VEITAISAPGYPK	ΔsigE3	1	30.2867	0.423579
sll1580	VEITAISAPGYPK	sigEox1	1	30.2555	0.594843
sll1580	VEITAISAPGYPK	sigEox2	1	30.2399	0.633476
sll1580	VEITAISAPGYPK	sigEox3	1	30.2867	0.656894
sll1625	GIASILPLGLR	WT1	1	23.4499	1.96142
sll1625	GIASILPLGLR	WT2	1	23.2352	1.36562
sll1625	GIASILPLGLR	WT3	1	23.5629	0.865063
sll1625	GIASILPLGLR	ΔsigE1	1	23.2917	1.74311
sll1625	GIASILPLGLR	ΔsigE2	1	23.2239	2.07342
sll1625	GIASILPLGLR	ΔsigE3	1	23.4725	1.06465
sll1625	GIASILPLGLR	sigEox1	1	23.3539	1.67424
sll1625	GIASILPLGLR	sigEox2	1	23.303	1.7359
sll1625	GIASILPLGLR	sigEox3	1	23.4104	1.49609
sll1625	SVNPDFVGPHALAK	WT1	1	36.7367	0.620577
sll1625	SVNPDFVGPHALAK	WT2	1	36.5739	0.618249
sll1625	SVNPDFVGPHALAK	WT3	1	36.4267	0.296208
sll1625	SVNPDFVGPHALAK	ΔsigE1	1	36.5274	0.53578
sll1625	SVNPDFVGPHALAK	ΔsigE2	1	36.3337	0.673085
sll1625	SVNPDFVGPHALAK	ΔsigE3	1	36.3647	0.37543
sll1625	SVNPDFVGPHALAK	sigEox1	1	36.4577	0.541162
sll1625	SVNPDFVGPHALAK	sigEox2	1	36.6282	0.596226
sll1625	SVNPDFVGPHALAK	sigEox3	1	36.9072	0.527324
sll1676	TAENGEWYPAPGK	WT1	1	39.3667	0.319961
sll1676	TAENGEWYPAPGK	WT2	1	39.2355	0.357237
sll1676	TAENGEWYPAPGK	WT3	1	39.0797	0.223823
sll1676	TAENGEWYPAPGK	ΔsigE1	1	39.1207	0.296152
sll1676	TAENGEWYPAPGK	ΔsigE2	0.833333	39.4405	0.379402
sll1676	TAENGEWYPAPGK	ΔsigE3	1	39.2191	0.180513
sll1676	TAENGEWYPAPGK	sigEox1	0.916667	39.5061	0.306873
sll1676	TAENGEWYPAPGK	sigEox2	1	39.2027	0.285461
sll1676	TAENGEWYPAPGK	sigEox3	0.833333	39.1617	0.271297
sll1721	DVTILTYSR	WT1	0.875	30.1799	0.61778
sll1721	DVTILTYSR	WT2	0.75	29.9771	0.610092
sll1721	DVTILTYSR	WT3	1	30.0395	0.653877
sll1721	DVTILTYSR	ΔsigE1	0.875	30.0239	0.531033
sll1721	DVTILTYSR	ΔsigE2	0.875	29.9225	0.520514
sll1721	DVTILTYSR	ΔsigE3	1	30.0473	0.378381
sll1721	DVTILTYSR	sigEox1	1	29.9615	0.505308
sll1721	DVTILTYSR	sigEox2	1	29.9849	0.53154
sll1721	DVTILTYSR	sigEox3	1	30.0161	0.476438
sll1721	ENLPDYEYIVPLDK	WT1	0.875	37.236	0.62797
sll1721	ENLPDYEYIVPLDK	WT2	0.875	37.2408	0.561125
sll1721	ENLPDYEYIVPLDK	WT3	0.875	37.2432	0.48838
sll1721	ENLPDYEYIVPLDK	ΔsigE1	1	37.1832	0.540853
sll1721	ENLPDYEYIVPLDK	ΔsigE2	0.875	37.188	0.509762
sll1721	ENLPDYEYIVPLDK	ΔsigE3	1	37.2072	0.282446
sll1721	ENLPDYEYIVPLDK	sigEox1	1	37.2168	0.510513
sll1721	ENLPDYEYIVPLDK	sigEox2	1	37.116	0.544171
sll1721	ENLPDYEYIVPLDK	sigEox3	1	37.176	0.56159
sll1796	MADLEANGK	WT1	1	19.9343	0.823264
sll1796	MADLEANGK	WT2	1	19.9059	0.835871
sll1796	MADLEANGK	WT3	1	20.2376	0.540516
sll1796	MADLEANGK	ΔsigE1	1	19.9626	0.924165
sll1796	MADLEANGK	ΔsigE2	1	19.9793	0.855099
sll1796	MADLEANGK	ΔsigE3	1	20.1376	0.541586
sll1796	MADLEANGK	sigEox1	1	19.8976	0.616519
sll1796	MADLEANGK	sigEox2	1	19.8793	0.665073
sll1796	MADLEANGK	sigEox3	1	20.0543	0.681756
sll1841	VTSTPSVPVGQTVPLTTFQK	WT1	0.875	33.6044	0.480103
sll1841	VTSTPSVPVGQTVPLTTFQK	WT2	1	33.4636	0.548482
sll1841	VTSTPSVPVGQTVPLTTFQK	WT3	0.75	33.6396	0.775224
sll1841	VTSTPSVPVGQTVPLTTFQK	ΔsigE1	0.875	33.5384	0.39096
sll1841	VTSTPSVPVGQTVPLTTFQK	ΔsigE2	0.875	33.4944	0.434276
sll1841	VTSTPSVPVGQTVPLTTFQK	ΔsigE3	0.875	33.4988	0.321962
sll1841	VTSTPSVPVGQTVPLTTFQK	sigEox1	0.75	33.6088	0.495235
sll1841	VTSTPSVPVGQTVPLTTFQK	sigEox2	1	33.5912	0.589269
sll1841	VTSTPSVPVGQTVPLTTFQK	sigEox3	0.75	33.5296	0.489212
sll1981	LVYPER	WT1	0.75	20.7487	0.620148
sll1981	LVYPER	WT2	0.75	20.862	0.612944
sll1981	LVYPER	WT3	0.75	20.8167	0.372844
sll1981	LVYPER	ΔsigE1	0.875	20.6808	0.508854
sll1981	LVYPER	ΔsigE2	0.75	20.8393	0.395477
sll1981	LVYPER	ΔsigE3	0.875	20.862	0.277224
sll1981	LVYPER	sigEox1	0.75	20.7563	0.496319
sll1981	LVYPER	sigEox2	0.75	20.794	0.472591
sll1981	LVYPER	sigEox3	0.75	20.794	0.508885
sll1981	TLGTAANAISK	WT1	1	21.0882	0.497448
sll1981	TLGTAANAISK	WT2	0.375	21.3373	#N/A
sll1981	TLGTAANAISK	WT3	0.875	21.1335	0.346466
sll1981	TLGTAANAISK	ΔsigE1	0.875	21.0353	0.500261
sll1981	TLGTAANAISK	ΔsigE2	1	21.1863	0.376923
sll1981	TLGTAANAISK	ΔsigE3	1	21.2316	0.217758
sll1981	TLGTAANAISK	sigEox1	1	21.0504	0.434029
sll1981	TLGTAANAISK	sigEox2	1	21.1561	0.494239
sll1981	TLGTAANAISK	sigEox3	1	21.141	0.493488
sll1981	VEAAADLIPILK	WT1	0.75	39.1871	1.12869
sll1981	VEAAADLIPILK	WT2	0.875	39.1204	0.783544
sll1981	VEAAADLIPILK	WT3	0.75	39.1671	0.284227
sll1981	VEAAADLIPILK	ΔsigE1	0.875	39.0321	0.631243
sll1981	VEAAADLIPILK	ΔsigE2	0.875	39.1404	0.779081
sll1981	VEAAADLIPILK	ΔsigE3	0.75	39.1537	0.272418
sll1981	VEAAADLIPILK	sigEox1	0.875	39.0804	0.642493
sll1981	VEAAADLIPILK	sigEox2	1	39.1704	0.647412
sll1981	VEAAADLIPILK	sigEox3	0.875	39.1221	0.766015
slr0009	FLFVQEAIEK	WT1	1	36.0769	0.416388
slr0009	FLFVQEAIEK	WT2	1	36.1381	0.414741
slr0009	FLFVQEAIEK	WT3	1	36.2655	0.303198
slr0009	FLFVQEAIEK	ΔsigE1	1	36.0916	0.536438
slr0009	FLFVQEAIEK	ΔsigE2	1	36.1479	0.574441
slr0009	FLFVQEAIEK	ΔsigE3	1	36.1847	0.314438
slr0009	FLFVQEAIEK	sigEox1	1	36.1896	0.428174
slr0009	FLFVQEAIEK	sigEox2	1	36.143	0.464142
slr0009	FLFVQEAIEK	sigEox3	1	36.1577	0.501162
slr0009	LTYYTPDYTPK	WT1	1	28.2666	0.372612
slr0009	LTYYTPDYTPK	WT2	1	28.3224	0.407522
slr0009	LTYYTPDYTPK	WT3	1	28.372	0.278467
slr0009	LTYYTPDYTPK	ΔsigE1	1	28.0372	0.477058
slr0009	LTYYTPDYTPK	ΔsigE2	1	28.3038	0.528216
slr0009	LTYYTPDYTPK	ΔsigE3	1	28.3658	0.280981
slr0009	LTYYTPDYTPK	sigEox1	1	28.2356	0.402396
slr0009	LTYYTPDYTPK	sigEox2	1	28.2542	0.417061
slr0009	LTYYTPDYTPK	sigEox3	1	28.31	0.443264
slr0012	VIGFDNIK	WT1	0.714286	29.3318	0.353886
slr0012	VIGFDNIK	WT2	0.714286	29.2064	0.326751
slr0012	VIGFDNIK	WT3	0.714286	29.5007	0.135121
slr0012	VIGFDNIK	ΔsigE1	0.714286	29.2609	0.329969
slr0012	VIGFDNIK	ΔsigE2	0.714286	29.1628	0.380246
slr0012	VIGFDNIK	ΔsigE3	0.714286	29.3863	0.161234
slr0012	VIGFDNIK	sigEox1	0.642857	29.2119	0.240542
slr0012	VIGFDNIK	sigEox2	0.714286	29.1192	0.186554
slr0012	VIGFDNIK	sigEox3	0.714286	29.3263	0.203094
slr0012	YETLSYLPPLTDQQIAK	WT1	0.714286	37.4363	0.269697
slr0012	YETLSYLPPLTDQQIAK	WT2	0.714286	37.2851	0.290183
slr0012	YETLSYLPPLTDQQIAK	WT3	0.642857	37.5539	0.12163
slr0012	YETLSYLPPLTDQQIAK	ΔsigE1	0.642857	37.4315	0.33231
slr0012	YETLSYLPPLTDQQIAK	ΔsigE2	0.714286	37.2587	0.290499
slr0012	YETLSYLPPLTDQQIAK	ΔsigE3	0.714286	37.4531	0.1283
slr0012	YETLSYLPPLTDQQIAK	sigEox1	0.714286	37.3307	0.178141
slr0012	YETLSYLPPLTDQQIAK	sigEox2	0.642857	37.2707	0.146448
slr0012	YETLSYLPPLTDQQIAK	sigEox3	0.714286	37.4579	0.161734
slr0051	IAGNVATPQEVGSLEFGTLVLGAK	WT1	1	44.5787	0.41222
slr0051	IAGNVATPQEVGSLEFGTLVLGAK	WT2	1	44.445	0.566773
slr0051	IAGNVATPQEVGSLEFGTLVLGAK	WT3	1	44.6622	0.354531
slr0051	IAGNVATPQEVGSLEFGTLVLGAK	ΔsigE1	0.9	44.4367	0.580159
slr0051	IAGNVATPQEVGSLEFGTLVLGAK	ΔsigE2	1	44.729	0.638507
slr0051	IAGNVATPQEVGSLEFGTLVLGAK	ΔsigE3	1	44.4701	0.269945
slr0051	IAGNVATPQEVGSLEFGTLVLGAK	sigEox1	1	44.6037	0.458642
slr0051	IAGNVATPQEVGSLEFGTLVLGAK	sigEox2	0.9	44.7039	0.459164
slr0051	IAGNVATPQEVGSLEFGTLVLGAK	sigEox3	0.9	44.6788	0.421675
slr0171	LYPDYVIALNNLANVYEK	WT1	1	35.3851	0.677381
slr0171	LYPDYVIALNNLANVYEK	WT2	1	35.3851	0.667168
slr0171	LYPDYVIALNNLANVYEK	WT3	0.875	35.4643	0.408692
slr0171	LYPDYVIALNNLANVYEK	ΔsigE1	1	35.3411	0.74686
slr0171	LYPDYVIALNNLANVYEK	ΔsigE2	1	35.3059	0.785566
slr0171	LYPDYVIALNNLANVYEK	ΔsigE3	0.75	35.3499	0.463076
slr0171	LYPDYVIALNNLANVYEK	sigEox1	1	35.4379	0.560146
slr0171	LYPDYVIALNNLANVYEK	sigEox2	1	35.2971	0.622586
slr0171	LYPDYVIALNNLANVYEK	sigEox3	0.875	35.2663	0.691829
slr0171	LYSQSINLFQK	WT1	1	30.6802	0.535655
slr0171	LYSQSINLFQK	WT2	1	30.4605	0.570706
slr0171	LYSQSINLFQK	WT3	1	30.5788	0.269803
slr0171	LYSQSINLFQK	ΔsigE1	1	30.5112	0.368812
slr0171	LYSQSINLFQK	ΔsigE2	1	30.452	0.336679
slr0171	LYSQSINLFQK	ΔsigE3	1	30.528	0.178968
slr0171	LYSQSINLFQK	sigEox1	1	30.4943	0.249839
slr0171	LYSQSINLFQK	sigEox2	1	30.5027	0.152627
slr0171	LYSQSINLFQK	sigEox3	1	30.545	0.179761
slr0329	EMNLTGLELAQLAAK	WT1	1	45.0475	0.666914
slr0329	EMNLTGLELAQLAAK	WT2	1	45.0639	0.894605
slr0329	EMNLTGLELAQLAAK	WT3	1	44.9737	0.715734
slr0329	EMNLTGLELAQLAAK	ΔsigE1	1	45.1705	0.86674
slr0329	EMNLTGLELAQLAAK	ΔsigE2	1	45.0967	0.726063
slr0329	EMNLTGLELAQLAAK	ΔsigE3	0.9	45.0639	0.642436
slr0329	EMNLTGLELAQLAAK	sigEox1	1	45.0721	0.514493
slr0329	EMNLTGLELAQLAAK	sigEox2	1	45.2115	0.671823
slr0329	EMNLTGLELAQLAAK	sigEox3	0.9	45.2935	0.65713
slr0335	AYSQSISYLESQVR	WT1	1	33.1106	0.543855
slr0335	AYSQSISYLESQVR	WT2	1	33.1671	0.53661
slr0335	AYSQSISYLESQVR	WT3	1	33.2914	0.443795
slr0335	AYSQSISYLESQVR	ΔsigE1	1	33.0937	0.619971
slr0335	AYSQSISYLESQVR	ΔsigE2	1	33.1558	0.557377
slr0335	AYSQSISYLESQVR	ΔsigE3	1	33.2292	0.32584
slr0335	AYSQSISYLESQVR	sigEox1	1	33.201	0.4711
slr0335	AYSQSISYLESQVR	sigEox2	1	33.2631	0.532235
slr0335	AYSQSISYLESQVR	sigEox3	1	33.1219	0.560652
slr0335	EIQQYNQILASQGLK	WT1	1	32.139	0.504174
slr0335	EIQQYNQILASQGLK	WT2	1	32.1955	0.541158
slr0335	EIQQYNQILASQGLK	WT3	1	32.2238	0.422712
slr0335	EIQQYNQILASQGLK	ΔsigE1	1	32.043	0.613276
slr0335	EIQQYNQILASQGLK	ΔsigE2	1	32.173	0.506573
slr0335	EIQQYNQILASQGLK	ΔsigE3	1	32.269	0.301154
slr0335	EIQQYNQILASQGLK	sigEox1	1	32.2407	0.458111
slr0335	EIQQYNQILASQGLK	sigEox2	1	32.2803	0.527207
slr0335	EIQQYNQILASQGLK	sigEox3	1	32.1899	0.519937
slr0335	EYSDAFGEDTVPYER	WT1	1	30.3993	0.507902
slr0335	EYSDAFGEDTVPYER	WT2	1	30.5915	0.500591
slr0335	EYSDAFGEDTVPYER	WT3	1	30.5233	0.357992
slr0335	EYSDAFGEDTVPYER	ΔsigE1	1	30.3373	0.562909
slr0335	EYSDAFGEDTVPYER	ΔsigE2	1	30.4737	0.515944
slr0335	EYSDAFGEDTVPYER	ΔsigE3	1	30.5667	0.292747
slr0335	EYSDAFGEDTVPYER	sigEox1	1	30.6225	0.432385
slr0335	EYSDAFGEDTVPYER	sigEox2	1	30.4923	0.494511
slr0335	EYSDAFGEDTVPYER	sigEox3	1	30.4861	0.517337
slr0394	AALPTIK	WT1	1	23.9887	0.419987
slr0394	AALPTIK	WT2	1	23.774	0.506009
slr0394	AALPTIK	WT3	1	24.13	0.398549
slr0394	AALPTIK	ΔsigE1	1	23.8644	0.844637
slr0394	AALPTIK	ΔsigE2	1	23.7966	0.882796
slr0394	AALPTIK	ΔsigE3	1	24.0735	0.419387
slr0394	AALPTIK	sigEox1	1	23.8644	0.472707
slr0394	AALPTIK	sigEox2	1	23.8475	0.509779
slr0394	AALPTIK	sigEox3	1	23.9831	0.579011
slr0394	QSIANLTEADLAGK	WT1	1	30.8375	0.41075
slr0394	QSIANLTEADLAGK	WT2	1	30.8866	0.504814
slr0394	QSIANLTEADLAGK	WT3	0.875	31.0773	0.297574
slr0394	QSIANLTEADLAGK	ΔsigE1	1	30.7994	0.793092
slr0394	QSIANLTEADLAGK	ΔsigE2	1	30.7721	0.731354
slr0394	QSIANLTEADLAGK	ΔsigE3	1	30.9847	0.420474
slr0394	QSIANLTEADLAGK	sigEox1	1	30.7994	0.498517
slr0394	QSIANLTEADLAGK	sigEox2	1	30.6522	0.47269
slr0394	QSIANLTEADLAGK	sigEox3	1	30.8212	0.545806
slr0394	VLPGIAALDDR	WT1	1	33.4142	0.453577
slr0394	VLPGIAALDDR	WT2	1	33.2575	0.50317
slr0394	VLPGIAALDDR	WT3	1	33.527	0.47481
slr0394	VLPGIAALDDR	ΔsigE1	1	33.285	0.90651
slr0394	VLPGIAALDDR	ΔsigE2	1	33.2162	0.778355
slr0394	VLPGIAALDDR	ΔsigE3	1	33.4142	0.425589
slr0394	VLPGIAALDDR	sigEox1	1	33.3317	0.482125
slr0394	VLPGIAALDDR	sigEox2	1	33.1832	0.486996
slr0394	VLPGIAALDDR	sigEox3	1	33.3317	0.523597
slr0399	FVFFSILR	WT1	0.833333	26.5423	0.620914
slr0399	FVFFSILR	WT2	1	26.6933	0.313256
slr0399	FVFFSILR	WT3	0.833333	26.7537	0.215302
slr0399	FVFFSILR	ΔsigE1	0.833333	26.5197	0.341281
slr0399	FVFFSILR	ΔsigE2	0.833333	26.7613	0.375303
slr0399	FVFFSILR	ΔsigE3	1	26.7235	0.215226
slr0399	FVFFSILR	sigEox1	0.833333	26.6027	0.229786
slr0399	FVFFSILR	sigEox2	1	26.6027	0.283521
slr0399	FVFFSILR	sigEox3	1	26.716	0.312802
slr0653	GLSFQDLIQEGSLGLIR	WT1	1	34.9187	2.85582
slr0653	GLSFQDLIQEGSLGLIR	WT2	1	34.8102	1.65888
slr0653	GLSFQDLIQEGSLGLIR	WT3	1	34.8519	0.904871
slr0653	GLSFQDLIQEGSLGLIR	ΔsigE1	0.6	35.0022	2.57636
slr0653	GLSFQDLIQEGSLGLIR	ΔsigE2	0.9	34.8519	2.86709
slr0653	GLSFQDLIQEGSLGLIR	ΔsigE3	1	35.2026	1.18857
slr0653	GLSFQDLIQEGSLGLIR	sigEox1	1	34.9354	2.0828
slr0653	GLSFQDLIQEGSLGLIR	sigEox2	1	34.902	2.42952
slr0653	GLSFQDLIQEGSLGLIR	sigEox3	1	35.0106	1.96413
slr0665	FTGELQPGVTLR	WT1	0.8	30.809	0.474121
slr0665	FTGELQPGVTLR	WT2	0.8	30.7598	0.496238
slr0665	FTGELQPGVTLR	WT3	0.7	30.8336	0.305378
slr0665	FTGELQPGVTLR	ΔsigE1	0.9	30.7762	0.469108
slr0665	FTGELQPGVTLR	ΔsigE2	0.8	30.7188	0.441157
slr0665	FTGELQPGVTLR	ΔsigE3	0.6	30.9484	0.243297
slr0665	FTGELQPGVTLR	sigEox1	0.7	30.8336	0.507331
slr0665	FTGELQPGVTLR	sigEox2	0.7	31.0222	0.474439
slr0665	FTGELQPGVTLR	sigEox3	0.9	31.0796	0.615891
slr0665	IEDILGMPVGAK	WT1	0.7	36.3696	0.444709
slr0665	IEDILGMPVGAK	WT2	0.8	36.0498	0.479994
slr0665	IEDILGMPVGAK	WT3	0.8	36.2794	0.410403
slr0665	IEDILGMPVGAK	ΔsigE1	0.8	36.0416	0.481088
slr0665	IEDILGMPVGAK	ΔsigE2	1	36.0908	0.412684
slr0665	IEDILGMPVGAK	ΔsigE3	0.9	36.3532	0.290684
slr0665	IEDILGMPVGAK	sigEox1	0.8	36.1564	0.495335
slr0665	IEDILGMPVGAK	sigEox2	1	36.1154	0.430681
slr0665	IEDILGMPVGAK	sigEox3	0.9	36.0498	0.498796
slr0665	YLNFNEIDNFEDFGR	WT1	1	43.0522	0.518243
slr0665	YLNFNEIDNFEDFGR	WT2	1	43.1916	0.452805
slr0665	YLNFNEIDNFEDFGR	WT3	0.9	42.9538	0.426908
slr0665	YLNFNEIDNFEDFGR	ΔsigE1	1	43.413	0.630574
slr0665	YLNFNEIDNFEDFGR	ΔsigE2	0.9	43.1834	0.527326
slr0665	YLNFNEIDNFEDFGR	ΔsigE3	1	43.0932	0.411599
slr0665	YLNFNEIDNFEDFGR	sigEox1	1	43.1834	0.743814
slr0665	YLNFNEIDNFEDFGR	sigEox2	1	43.413	0.655286
slr0665	YLNFNEIDNFEDFGR	sigEox3	1	43.2818	0.647499
slr0710	NTATGTGAFYIMQGMLPK	WT1	1	33.2635	0.615154
slr0710	NTATGTGAFYIMQGMLPK	WT2	1	33.0131	0.660704
slr0710	NTATGTGAFYIMQGMLPK	WT3	1	33.0631	0.375477
slr0710	NTATGTGAFYIMQGMLPK	ΔsigE1	1	33.3805	0.543913
slr0710	NTATGTGAFYIMQGMLPK	ΔsigE2	1	33.0131	0.469105
slr0710	NTATGTGAFYIMQGMLPK	ΔsigE3	0.7	33.1801	0.264227
slr0710	NTATGTGAFYIMQGMLPK	sigEox1	1	33.1216	0.757542
slr0710	NTATGTGAFYIMQGMLPK	sigEox2	0.8	33.18	0.952582
slr0710	NTATGTGAFYIMQGMLPK	sigEox3	0.9	33.1968	0.935717
slr0721	AIAPVFGGVNLEDIAAPR	WT1	0.9	35.3525	2.21469
slr0721	AIAPVFGGVNLEDIAAPR	WT2	0.9	35.0081	2.77893
slr0721	AIAPVFGGVNLEDIAAPR	WT3	0.9	35.4017	1.91923
slr0721	AIAPVFGGVNLEDIAAPR	ΔsigE1	1	35.0409	1.72953
slr0721	AIAPVFGGVNLEDIAAPR	ΔsigE2	0.8	35.0245	1.74449
slr0721	AIAPVFGGVNLEDIAAPR	ΔsigE3	1	35.4099	1.72657
slr0721	AIAPVFGGVNLEDIAAPR	sigEox1	0.7	35.0819	0.53012
slr0721	AIAPVFGGVNLEDIAAPR	sigEox2	1	35.0819	1.83586
slr0721	AIAPVFGGVNLEDIAAPR	sigEox3	1	35.0327	2.61886
slr0721	SDYPNQINNVLAFPGVFR	WT1	1	37.2798	0.257348
slr0721	SDYPNQINNVLAFPGVFR	WT2	1	36.8616	0.210326
slr0721	SDYPNQINNVLAFPGVFR	WT3	1	36.9764	0.182108
slr0721	SDYPNQINNVLAFPGVFR	ΔsigE1	0.9	30.8838	0.397215
slr0721	SDYPNQINNVLAFPGVFR	ΔsigE2	0.9	36.8944	0.15047
slr0721	SDYPNQINNVLAFPGVFR	ΔsigE3	1	37.0666	0.157546
slr0721	SDYPNQINNVLAFPGVFR	sigEox1	1	37.0912	0.116345
slr0721	SDYPNQINNVLAFPGVFR	sigEox2	1	36.8534	0.144039
slr0721	SDYPNQINNVLAFPGVFR	sigEox3	1	36.8616	0.126461
slr0737	IGQNPEPVTIK	WT1	1	23.397	0.460831
slr0737	IGQNPEPVTIK	WT2	1	23.4272	0.37986
slr0737	IGQNPEPVTIK	WT3	1	23.4272	0.0848083
slr0737	IGQNPEPVTIK	ΔsigE1	1	23.465	0.224647
slr0737	IGQNPEPVTIK	ΔsigE2	1	23.465	0.19131
slr0737	IGQNPEPVTIK	ΔsigE3	1	23.5103	0.0773428
slr0737	IGQNPEPVTIK	sigEox1	1	23.3517	0.0880025
slr0737	IGQNPEPVTIK	sigEox2	1	23.4801	0.0702702
slr0737	IGQNPEPVTIK	sigEox3	1	23.4348	0.0795096
slr0752	VPATIEEIAAR	WT1	1	29.3035	0.523815
slr0752	VPATIEEIAAR	WT2	1	29.4089	0.621695
slr0752	VPATIEEIAAR	WT3	1	29.3717	0.47789
slr0752	VPATIEEIAAR	ΔsigE1	1	29.1051	0.590013
slr0752	VPATIEEIAAR	ΔsigE2	1	29.2911	0.493985
slr0752	VPATIEEIAAR	ΔsigE3	1	29.4027	0.28514
slr0752	VPATIEEIAAR	sigEox1	1	29.2973	0.552834
slr0752	VPATIEEIAAR	sigEox2	1	29.2725	0.576389
slr0752	VPATIEEIAAR	sigEox3	1	29.2973	0.64918
slr0783	DAGETEQVIVDQVK	WT1	0.5625	29.6258	0.648304
slr0783	DAGETEQVIVDQVK	WT2	0.5625	29.3684	0.840638
slr0783	DAGETEQVIVDQVK	WT3	0.5625	29.4698	0.545499
slr0783	DAGETEQVIVDQVK	ΔsigE1	0.625	29.4698	0.648207
slr0783	DAGETEQVIVDQVK	ΔsigE2	0.625	29.306	0.740537
slr0783	DAGETEQVIVDQVK	ΔsigE3	0.5625	29.501	0.36204
slr0783	DAGETEQVIVDQVK	sigEox1	0.5625	29.3762	0.671788
slr0783	DAGETEQVIVDQVK	sigEox2	0.625	29.3918	0.578873
slr0783	DAGETEQVIVDQVK	sigEox3	0.5	29.4542	0.562636
slr0783	IIIAGNWK	WT1	0.875	30.0411	0.772897
slr0783	IIIAGNWK	WT2	1	29.8149	0.902382
slr0783	IIIAGNWK	WT3	0.75	29.9397	0.444169
slr0783	IIIAGNWK	ΔsigE1	1	29.9085	0.644013
slr0783	IIIAGNWK	ΔsigE2	1	29.7759	1.0501
slr0783	IIIAGNWK	ΔsigE3	0.875	29.8851	0.385979
slr0783	IIIAGNWK	sigEox1	0.875	29.8383	0.617469
slr0783	IIIAGNWK	sigEox2	1	29.8149	0.606045
slr0783	IIIAGNWK	sigEox3	0.875	29.8929	0.723182
slr0823	SYILYNMALIHASNGDHEK	WT1	0.625	35.4452	1.77175
slr0823	SYILYNMALIHASNGDHEK	WT2	0.875	35.5319	1.49517
slr0823	SYILYNMALIHASNGDHEK	WT3	0.75	35.7181	0.792755
slr0823	SYILYNMALIHASNGDHEK	ΔsigE1	0.625	35.5421	1.64073
slr0823	SYILYNMALIHASNGDHEK	ΔsigE2	0.75	35.5268	1.73109
slr0823	SYILYNMALIHASNGDHEK	ΔsigE3	0.625	35.5676	0.887929
slr0823	SYILYNMALIHASNGDHEK	sigEox1	0.75	35.5676	1.33979
slr0823	SYILYNMALIHASNGDHEK	sigEox2	0.625	35.588	1.36055
slr0823	SYILYNMALIHASNGDHEK	sigEox3	0.625	35.5064	1.46482
slr0884	AAALVLPQLK	WT1	1	33.8384	0.514922
slr0884	AAALVLPQLK	WT2	1	33.8639	0.461002
slr0884	AAALVLPQLK	WT3	1	33.9532	0.268408
slr0884	AAALVLPQLK	ΔsigE1	1	33.739	0.318425
slr0884	AAALVLPQLK	ΔsigE2	1	33.8461	0.318015
slr0884	AAALVLPQLK	ΔsigE3	1	33.9098	0.15432
slr0884	AAALVLPQLK	sigEox1	1	33.8869	0.507701
slr0884	AAALVLPQLK	sigEox2	1	33.9175	0.53377
slr0884	AAALVLPQLK	sigEox3	1	33.8359	0.683015
slr0884	GAAQNIIPSSTGAAK	WT1	0.875	23.6289	0.458907
slr0884	GAAQNIIPSSTGAAK	WT2	1	23.6365	0.417268
slr0884	GAAQNIIPSSTGAAK	WT3	0.75	23.712	0.309112
slr0884	GAAQNIIPSSTGAAK	ΔsigE1	1	23.6818	0.337769
slr0884	GAAQNIIPSSTGAAK	ΔsigE2	1	23.6667	0.344946
slr0884	GAAQNIIPSSTGAAK	ΔsigE3	1	23.7422	0.211908
slr0884	GAAQNIIPSSTGAAK	sigEox1	1	23.5459	0.493768
slr0884	GAAQNIIPSSTGAAK	sigEox2	1	23.6893	0.43812
slr0884	GAAQNIIPSSTGAAK	sigEox3	1	23.6742	0.585664
slr0897	WLDAWVNGTDGVQITDGGLR	WT1	0.8	36.6146	2.65012
slr0897	WLDAWVNGTDGVQITDGGLR	WT2	0.7	36.18	2.48859
slr0897	WLDAWVNGTDGVQITDGGLR	WT3	0.8	36.4752	1.44381
slr0897	WLDAWVNGTDGVQITDGGLR	ΔsigE1	0.6	36.1718	2.39229
slr0897	WLDAWVNGTDGVQITDGGLR	ΔsigE2	0.7	36.262	2.82421
slr0897	WLDAWVNGTDGVQITDGGLR	ΔsigE3	0.7	36.508	1.76068
slr0897	WLDAWVNGTDGVQITDGGLR	sigEox1	0.7	36.385	2.02382
slr0897	WLDAWVNGTDGVQITDGGLR	sigEox2	0.7	36.2866	2.26556
slr0897	WLDAWVNGTDGVQITDGGLR	sigEox3	0.8	36.2456	2.26846
slr0897	YVVTGSEWAASIAPGSSVK	WT1	1	37.844	1.19506
slr0897	YVVTGSEWAASIAPGSSVK	WT2	1	37.4504	0.86164
slr0897	YVVTGSEWAASIAPGSSVK	WT3	0.9	37.5734	0.485758
slr0897	YVVTGSEWAASIAPGSSVK	ΔsigE1	1	37.475	0.867746
slr0897	YVVTGSEWAASIAPGSSVK	ΔsigE2	0.9	37.5652	1.14222
slr0897	YVVTGSEWAASIAPGSSVK	ΔsigE3	0.9	37.639	0.662583
slr0897	YVVTGSEWAASIAPGSSVK	sigEox1	0.9	37.721	1.10379
slr0897	YVVTGSEWAASIAPGSSVK	sigEox2	1	37.5242	1.25326
slr0897	YVVTGSEWAASIAPGSSVK	sigEox3	1	37.5406	1.08288
slr0898	QAGLNYVGLHVPVGR	WT1	1	44.5517	1.66059
slr0898	QAGLNYVGLHVPVGR	WT2	1	44.4348	1.64252
slr0898	QAGLNYVGLHVPVGR	WT3	1	44.6936	1.5224
slr0898	QAGLNYVGLHVPVGR	ΔsigE1	1	44.4097	2.0131
slr0898	QAGLNYVGLHVPVGR	ΔsigE2	0.9	44.7187	2.06044
slr0898	QAGLNYVGLHVPVGR	ΔsigE3	1	44.4849	1.25094
slr0898	QAGLNYVGLHVPVGR	sigEox1	1	44.5684	1.7713
slr0898	QAGLNYVGLHVPVGR	sigEox2	1	44.6602	1.61886
slr0898	QAGLNYVGLHVPVGR	sigEox3	1	44.6853	1.31334
slr0906	GYFQEEIQR	WT1	1	26.6946	0.975346
slr0906	GYFQEEIQR	WT2	1	26.5283	0.991023
slr0906	GYFQEEIQR	WT3	1	26.7145	0.726795
slr0906	GYFQEEIQR	ΔsigE1	1	26.7677	1.08876
slr0906	GYFQEEIQR	ΔsigE2	1	26.5682	1.17529
slr0906	GYFQEEIQR	ΔsigE3	1	26.6613	0.653968
slr0906	GYFQEEIQR	sigEox1	1	26.6015	0.806531
slr0906	GYFQEEIQR	sigEox2	1	26.5948	0.91438
slr0906	GYFQEEIQR	sigEox3	1	26.6281	1.00607
slr0906	LAFYDYVGNSPAK	WT1	1	32.8593	0.758292
slr0906	LAFYDYVGNSPAK	WT2	1	32.7423	0.732773
slr0906	LAFYDYVGNSPAK	WT3	1	32.9295	0.653589
slr0906	LAFYDYVGNSPAK	ΔsigE1	1	32.8515	0.990505
slr0906	LAFYDYVGNSPAK	ΔsigE2	1	32.7501	1.07928
slr0906	LAFYDYVGNSPAK	ΔsigE3	1	32.7813	0.525692
slr0906	LAFYDYVGNSPAK	sigEox1	1	32.8281	0.668968
slr0906	LAFYDYVGNSPAK	sigEox2	1	32.8437	0.766704
slr0906	LAFYDYVGNSPAK	sigEox3	1	32.8047	0.850678
slr0943	GIFGTK	WT1	1	26.4493	1.06588
slr0943	GIFGTK	WT2	1	26.3323	1.19799
slr0943	GIFGTK	WT3	0.833333	26.5507	0.703711
slr0943	GIFGTK	ΔsigE1	0.666667	26.6131	0.374611
slr0943	GIFGTK	ΔsigE2	0.833333	26.3245	0.544927
slr0943	GIFGTK	ΔsigE3	0.833333	26.4571	0.438067
slr0943	GIFGTK	sigEox1	1	26.3947	0.355215
slr0943	GIFGTK	sigEox2	0.666667	26.4493	0.318062
slr0943	GIFGTK	sigEox3	0.5	26.4337	0.366208
slr0947	ITGLELGADDYVVKPFSPK	WT1	0.625	35.8012	0.899428
slr0947	ITGLELGADDYVVKPFSPK	WT2	0.625	35.8525	0.691264
slr0947	ITGLELGADDYVVKPFSPK	WT3	0.5625	35.9479	0.510915
slr0947	ITGLELGADDYVVKPFSPK	ΔsigE1	0.625	35.8759	0.72658
slr0947	ITGLELGADDYVVKPFSPK	ΔsigE2	0.625	35.8993	0.449535
slr0947	ITGLELGADDYVVKPFSPK	ΔsigE3	0.625	35.8813	0.339112
slr0947	ITGLELGADDYVVKPFSPK	sigEox1	0.625	35.8732	0.368457
slr0947	ITGLELGADDYVVKPFSPK	sigEox2	0.625	35.8984	0.379945
slr0947	ITGLELGADDYVVKPFSPK	sigEox3	0.625	35.9272	0.472204
slr0947	LEEDPSNPELILTAR	WT1	1	33.5517	0.644846
slr0947	LEEDPSNPELILTAR	WT2	1	33.6227	0.627272
slr0947	LEEDPSNPELILTAR	WT3	0.625	33.6987	0.405059
slr0947	LEEDPSNPELILTAR	ΔsigE1	0.75	35.9012	0.873691
slr0947	LEEDPSNPELILTAR	ΔsigE2	0.875	33.6301	0.848993
slr0947	LEEDPSNPELILTAR	ΔsigE3	0.625	33.6742	0.419124
slr0947	LEEDPSNPELILTAR	sigEox1	0.875	33.6276	1.0434
slr0947	LEEDPSNPELILTAR	sigEox2	0.875	33.6938	1.32735
slr0947	LEEDPSNPELILTAR	sigEox3	1	33.5639	1.30429
slr0952	QQEGDDLDGSASDLLANGDK	WT1	1	23.8521	0.676566
slr0952	QQEGDDLDGSASDLLANGDK	WT2	1	23.9578	0.791582
slr0952	QQEGDDLDGSASDLLANGDK	WT3	1	23.9654	0.48694
slr0952	QQEGDDLDGSASDLLANGDK	ΔsigE1	1	24.1466	1.85954
slr0952	QQEGDDLDGSASDLLANGDK	ΔsigE2	1	24.2296	1.40147
slr0952	QQEGDDLDGSASDLLANGDK	ΔsigE3	1	24.0409	0.247514
slr0952	QQEGDDLDGSASDLLANGDK	sigEox1	1	23.8521	0.169471
slr0952	QQEGDDLDGSASDLLANGDK	sigEox2	1	23.9956	0.160424
slr0952	QQEGDDLDGSASDLLANGDK	sigEox3	1	24.1692	2.00756
slr0952	YSGALVGDIHR	WT1	1	24.0019	0.575082
slr0952	YSGALVGDIHR	WT2	1	24.0623	0.554974
slr0952	YSGALVGDIHR	WT3	0.875	24.0396	0.322723
slr0952	YSGALVGDIHR	ΔsigE1	0.875	24.0774	0.497855
slr0952	YSGALVGDIHR	ΔsigE2	0.875	24.1	0.35606
slr0952	YSGALVGDIHR	ΔsigE3	0.875	24.1679	0.263859
slr0952	YSGALVGDIHR	sigEox1	1	23.9263	0.67214
slr0952	YSGALVGDIHR	sigEox2	1	24.1	0.611866
slr0952	YSGALVGDIHR	sigEox3	1	24.0698	0.733286
slr1096	AGSPVEIELTDAK	WT1	1	30.2942	0.550034
slr1096	AGSPVEIELTDAK	WT2	0.833333	30.2778	0.572787
slr1096	AGSPVEIELTDAK	WT3	0.916667	30.3188	0.479391
slr1096	AGSPVEIELTDAK	ΔsigE1	1	30.3024	0.396517
slr1096	AGSPVEIELTDAK	ΔsigE2	1	30.2286	0.520103
slr1096	AGSPVEIELTDAK	ΔsigE3	1	30.3926	0.2733
slr1096	AGSPVEIELTDAK	sigEox1	0.916667	30.3516	0.297356
slr1096	AGSPVEIELTDAK	sigEox2	1	30.5402	0.499868
slr1096	AGSPVEIELTDAK	sigEox3	1	30.614	0.599089
slr1096	NLGLETVGVETDR	WT1	1	30.9424	0.466921
slr1096	NLGLETVGVETDR	WT2	1	30.8768	0.61176
slr1096	NLGLETVGVETDR	WT3	0.9	30.9588	0.61772
slr1096	NLGLETVGVETDR	ΔsigE1	0.8	30.8686	0.597075
slr1096	NLGLETVGVETDR	ΔsigE2	1	30.803	0.426329
slr1096	NLGLETVGVETDR	ΔsigE3	0.7	31.0244	0.322402
slr1096	NLGLETVGVETDR	sigEox1	1	30.9342	0.476516
slr1096	NLGLETVGVETDR	sigEox2	1	31.09	0.568822
slr1096	NLGLETVGVETDR	sigEox3	1	31.1802	0.551347
slr1096	VSGPQEVTVIGDNETR	WT1	0.833333	27.35	0.440114
slr1096	VSGPQEVTVIGDNETR	WT2	0.916667	27.6534	0.579792
slr1096	VSGPQEVTVIGDNETR	WT3	0.916667	27.4156	0.421027
slr1096	VSGPQEVTVIGDNETR	ΔsigE1	0.916667	27.5796	0.481734
slr1096	VSGPQEVTVIGDNETR	ΔsigE2	0.833333	27.3992	0.404367
slr1096	VSGPQEVTVIGDNETR	ΔsigE3	0.75	27.3746	0.231638
slr1096	VSGPQEVTVIGDNETR	sigEox1	0.833333	27.6452	0.38345
slr1096	VSGPQEVTVIGDNETR	sigEox2	1	27.9814	0.432711
slr1096	VSGPQEVTVIGDNETR	sigEox3	0.916667	27.6944	0.550666
slr1176	AMQVDTSVLGLSAEK	WT1	1	34.1258	0.526338
slr1176	AMQVDTSVLGLSAEK	WT2	1	34.0192	0.46036
slr1176	AMQVDTSVLGLSAEK	WT3	1	34.3964	0.340869
slr1176	AMQVDTSVLGLSAEK	ΔsigE1	1	33.9946	0.429229
slr1176	AMQVDTSVLGLSAEK	ΔsigE2	1	33.9864	0.525032
slr1176	AMQVDTSVLGLSAEK	ΔsigE3	0.9	34.462	0.333582
slr1176	AMQVDTSVLGLSAEK	sigEox1	1	34.052	0.287367
slr1176	AMQVDTSVLGLSAEK	sigEox2	1	34.0848	0.406066
slr1176	AMQVDTSVLGLSAEK	sigEox3	0.9	34.093	0.360812
slr1185	ALVAGLAGDPTYLIVK	WT1	1	31.1107	0.393177
slr1185	ALVAGLAGDPTYLIVK	WT2	0.875	31.2067	0.407867
slr1185	ALVAGLAGDPTYLIVK	WT3	1	31.2067	0.252953
slr1185	ALVAGLAGDPTYLIVK	ΔsigE1	1	31.0033	0.474003
slr1185	ALVAGLAGDPTYLIVK	ΔsigE2	1	31.1615	0.461811
slr1185	ALVAGLAGDPTYLIVK	ΔsigE3	1	31.1898	0.272334
slr1185	ALVAGLAGDPTYLIVK	sigEox1	0.875	31.2406	0.349195
slr1185	ALVAGLAGDPTYLIVK	sigEox2	0.875	31.1728	0.399706
slr1185	ALVAGLAGDPTYLIVK	sigEox3	0.875	31.1276	0.392094
slr1185	FFVPPAEK	WT1	1	30.3311	0.402174
slr1185	FFVPPAEK	WT2	1	30.4667	0.522263
slr1185	FFVPPAEK	WT3	1	30.4215	0.427921
slr1185	FFVPPAEK	ΔsigE1	1	30.2238	0.595496
slr1185	FFVPPAEK	ΔsigE2	1	30.3594	0.564431
slr1185	FFVPPAEK	ΔsigE3	1	30.4667	0.433514
slr1185	FFVPPAEK	sigEox1	0.875	30.4554	0.396062
slr1185	FFVPPAEK	sigEox2	1	30.3707	0.476936
slr1185	FFVPPAEK	sigEox3	1	30.3537	0.44338
slr1239	MASQSSQLYGTNLWHLLK	WT1	1	31.7518	0.405497
slr1239	MASQSSQLYGTNLWHLLK	WT2	1	31.6898	0.337949
slr1239	MASQSSQLYGTNLWHLLK	WT3	0.9	31.9998	0.177628
slr1239	MASQSSQLYGTNLWHLLK	ΔsigE1	0.9	31.682	0.355289
slr1239	MASQSSQLYGTNLWHLLK	ΔsigE2	1	31.8215	0.347244
slr1239	MASQSSQLYGTNLWHLLK	ΔsigE3	1	32.0772	0.153189
slr1239	MASQSSQLYGTNLWHLLK	sigEox1	1	32.1237	0.222179
slr1239	MASQSSQLYGTNLWHLLK	sigEox2	1	32.2788	0.268192
slr1239	MASQSSQLYGTNLWHLLK	sigEox3	0.9	31.837	0.295428
slr1311	VIGTWADVLNR	WT1	1	36.1888	1.18235
slr1311	VIGTWADVLNR	WT2	1	36.148	0.848313
slr1311	VIGTWADVLNR	WT3	1	36.2392	0.290443
slr1311	VIGTWADVLNR	ΔsigE1	1	36.1336	0.734935
slr1311	VIGTWADVLNR	ΔsigE2	1	36.1144	1.19417
slr1311	VIGTWADVLNR	ΔsigE3	1	36.1288	0.465511
slr1311	VIGTWADVLNR	sigEox1	1	36.2272	0.496521
slr1311	VIGTWADVLNR	sigEox2	1	36.1048	0.74433
slr1311	VIGTWADVLNR	sigEox3	1	36.1144	0.635686
slr1329	AILAGELDDLPEQAFYLVGDIEEAK	WT1	0.625	52.0117	0.793068
slr1329	AILAGELDDLPEQAFYLVGDIEEAK	WT2	0.75	51.9817	0.874181
slr1329	AILAGELDDLPEQAFYLVGDIEEAK	WT3	0.875	51.9567	0.687615
slr1329	AILAGELDDLPEQAFYLVGDIEEAK	ΔsigE1	1	51.9567	0.876197
slr1329	AILAGELDDLPEQAFYLVGDIEEAK	ΔsigE2	0.75	51.9584	0.835957
slr1329	AILAGELDDLPEQAFYLVGDIEEAK	ΔsigE3	0.625	51.9851	0.555192
slr1329	AILAGELDDLPEQAFYLVGDIEEAK	sigEox1	0.5	51.9467	#N/A
slr1329	AILAGELDDLPEQAFYLVGDIEEAK	sigEox2	0.875	51.8917	0.540231
slr1329	AILAGELDDLPEQAFYLVGDIEEAK	sigEox3	0.625	51.9951	0.472745
slr1329	GMDVVDTGAPISVPVGTGTLGR	WT1	1	36.0653	0.70646
slr1329	GMDVVDTGAPISVPVGTGTLGR	WT2	1	36.0257	0.762276
slr1329	GMDVVDTGAPISVPVGTGTLGR	WT3	1	36.0653	0.617947
slr1329	GMDVVDTGAPISVPVGTGTLGR	ΔsigE1	1	35.9729	0.780131
slr1329	GMDVVDTGAPISVPVGTGTLGR	ΔsigE2	1	35.9905	0.695404
slr1329	GMDVVDTGAPISVPVGTGTLGR	ΔsigE3	1	36.0081	0.424069
slr1329	GMDVVDTGAPISVPVGTGTLGR	sigEox1	1	36.0697	0.550379
slr1329	GMDVVDTGAPISVPVGTGTLGR	sigEox2	1	35.9641	0.450366
slr1329	GMDVVDTGAPISVPVGTGTLGR	sigEox3	1	35.9421	0.478989
slr1329	VGLTALTMAEYFR	WT1	1	42.363	1.95223
slr1329	VGLTALTMAEYFR	WT2	1	42.2338	1.58284
slr1329	VGLTALTMAEYFR	WT3	0.875	42.3834	0.320004
slr1329	VGLTALTMAEYFR	ΔsigE1	1	42.3086	0.703908
slr1329	VGLTALTMAEYFR	ΔsigE2	0.875	42.2406	1.5646
slr1329	VGLTALTMAEYFR	ΔsigE3	0.875	42.2542	0.782452
slr1329	VGLTALTMAEYFR	sigEox1	1	42.2678	0.708208
slr1329	VGLTALTMAEYFR	sigEox2	0.75	42.2253	0.740655
slr1329	VGLTALTMAEYFR	sigEox3	1	42.2389	0.890946
slr1349	LQIQWR	WT1	1	29.8218	0.559093
slr1349	LQIQWR	WT2	1	29.68	0.485507
slr1349	LQIQWR	WT3	0.875	30.0125	0.449203
slr1349	LQIQWR	ΔsigE1	0.75	29.7346	0.568361
slr1349	LQIQWR	ΔsigE2	1	29.6637	0.391676
slr1349	LQIQWR	ΔsigE3	1	29.8654	0.241119
slr1349	LQIQWR	sigEox1	1	29.7019	0.36059
slr1349	LQIQWR	sigEox2	0.875	29.582	0.402829
slr1349	LQIQWR	sigEox3	0.875	29.7836	0.431139
slr1367	IGDGWLK	WT1	1	27.7029	0.515795
slr1367	IGDGWLK	WT2	1	28.7	0.56013
slr1367	IGDGWLK	WT3	1	28.9112	0.447861
slr1367	IGDGWLK	ΔsigE1	1	28.8859	0.429549
slr1367	IGDGWLK	ΔsigE2	1	28.7338	0.482311
slr1367	IGDGWLK	ΔsigE3	1	28.8774	0.253617
slr1367	IGDGWLK	sigEox1	1	28.7929	0.625561
slr1367	IGDGWLK	sigEox2	1	28.7929	0.625004
slr1367	IGDGWLK	sigEox3	1	28.8774	0.691513
slr1367	VVWIPER	WT1	0.875	29.791	0.66042
slr1367	VVWIPER	WT2	0.875	29.5804	0.638056
slr1367	VVWIPER	WT3	0.875	29.7364	0.580809
slr1367	VVWIPER	ΔsigE1	0.875	29.6974	0.655483
slr1367	VVWIPER	ΔsigE2	0.875	29.5258	0.555029
slr1367	VVWIPER	ΔsigE3	0.875	29.6896	0.474316
slr1367	VVWIPER	sigEox1	0.875	29.596	0.681303
slr1367	VVWIPER	sigEox2	0.875	29.596	0.737488
slr1367	VVWIPER	sigEox3	0.75	29.6506	0.682401
slr1459	AYFESGSAR	WT1	1	20.3018	0.642249
slr1459	AYFESGSAR	WT2	1	20.3151	0.460239
slr1459	AYFESGSAR	WT3	1	20.2318	0.281656
slr1459	AYFESGSAR	ΔsigE1	1	20.2418	0.47912
slr1459	AYFESGSAR	ΔsigE2	1	20.3285	0.444241
slr1459	AYFESGSAR	ΔsigE3	1	20.2835	0.263244
slr1459	AYFESGSAR	sigEox1	1	20.2851	0.317895
slr1459	AYFESGSAR	sigEox2	1	20.2168	0.318058
slr1459	AYFESGSAR	sigEox3	1	20.1985	0.457759
slr1459	ETYNSLGVPIGPTVR	WT1	1	32.2041	0.768496
slr1459	ETYNSLGVPIGPTVR	WT2	1	32.0559	0.498096
slr1459	ETYNSLGVPIGPTVR	WT3	1	32.1963	0.147237
slr1459	ETYNSLGVPIGPTVR	ΔsigE1	1	32.1339	0.344575
slr1459	ETYNSLGVPIGPTVR	ΔsigE2	1	32.0559	0.4982
slr1459	ETYNSLGVPIGPTVR	ΔsigE3	1	32.0871	0.227649
slr1459	ETYNSLGVPIGPTVR	sigEox1	1	32.1105	0.294443
slr1459	ETYNSLGVPIGPTVR	sigEox2	1	32.1339	0.306777
slr1459	ETYNSLGVPIGPTVR	sigEox3	1	32.1183	0.443681
slr1459	YASYALIAADNNVLDER	WT1	1	35.8405	0.668891
slr1459	YASYALIAADNNVLDER	WT2	1	35.8229	0.47508
slr1459	YASYALIAADNNVLDER	WT3	0.875	35.8537	0.230821
slr1459	YASYALIAADNNVLDER	ΔsigE1	1	35.8009	0.411875
slr1459	YASYALIAADNNVLDER	ΔsigE2	1	35.8009	0.424469
slr1459	YASYALIAADNNVLDER	ΔsigE3	1	35.8053	0.238464
slr1459	YASYALIAADNNVLDER	sigEox1	1	35.8669	0.251877
slr1459	YASYALIAADNNVLDER	sigEox2	1	35.6953	0.302781
slr1459	YASYALIAADNNVLDER	sigEox3	1	35.7173	0.389304
slr1643	EGDDIAITGPVGK	WT1	1	26.5983	0.587576
slr1643	EGDDIAITGPVGK	WT2	1	26.4719	0.648567
slr1643	EGDDIAITGPVGK	WT3	1	26.6249	0.552014
slr1643	EGDDIAITGPVGK	ΔsigE1	1	26.698	0.7707
slr1643	EGDDIAITGPVGK	ΔsigE2	1	26.4786	0.660853
slr1643	EGDDIAITGPVGK	ΔsigE3	1	26.5783	0.38842
slr1643	EGDDIAITGPVGK	sigEox1	1	26.5118	0.748154
slr1643	EGDDIAITGPVGK	sigEox2	1	26.5052	0.743019
slr1643	EGDDIAITGPVGK	sigEox3	1	26.5584	0.823518
slr1643	MAAEFPDNFR	WT1	1	30.9265	0.546939
slr1643	MAAEFPDNFR	WT2	1	30.7081	0.538378
slr1643	MAAEFPDNFR	WT3	1	30.8173	0.415088
slr1643	MAAEFPDNFR	ΔsigE1	1	30.8251	0.6307
slr1643	MAAEFPDNFR	ΔsigE2	1	30.7003	0.509698
slr1643	MAAEFPDNFR	ΔsigE3	1	30.8095	0.299645
slr1643	MAAEFPDNFR	sigEox1	1	30.7627	0.61686
slr1643	MAAEFPDNFR	sigEox2	1	30.7627	0.549041
slr1643	MAAEFPDNFR	sigEox3	1	30.8173	0.659484
slr1643	SGSTFITVPLK	WT1	1	33.0167	0.6086
slr1643	SGSTFITVPLK	WT2	1	32.8451	0.652272
slr1643	SGSTFITVPLK	WT3	1	33.0401	0.49383
slr1643	SGSTFITVPLK	ΔsigE1	1	32.9777	0.718772
slr1643	SGSTFITVPLK	ΔsigE2	1	32.8763	0.673197
slr1643	SGSTFITVPLK	ΔsigE3	1	32.9075	0.390228
slr1643	SGSTFITVPLK	sigEox1	1	32.9543	0.681982
slr1643	SGSTFITVPLK	sigEox2	1	32.9699	0.73556
slr1643	SGSTFITVPLK	sigEox3	1	32.9309	0.777896
slr1645	GQINDYISR	WT1	1	24.1578	0.674862
slr1645	GQINDYISR	WT2	1	23.9742	0.641348
slr1645	GQINDYISR	WT3	1	24.287	0.524865
slr1645	GQINDYISR	ΔsigE1	1	24.0252	0.741621
slr1645	GQINDYISR	ΔsigE2	0.875	23.9572	0.576944
slr1645	GQINDYISR	ΔsigE3	1	24.1918	0.377687
slr1645	GQINDYISR	sigEox1	1	24.0218	0.428305
slr1645	GQINDYISR	sigEox2	0.875	24.0014	0.511146
slr1645	GQINDYISR	sigEox3	0.875	24.1748	0.587148
slr1655	TFIGNLPAYR	WT1	1	32.4471	0.944505
slr1655	TFIGNLPAYR	WT2	1	32.3054	0.514591
slr1655	TFIGNLPAYR	WT3	1	32.5725	0.188868
slr1655	TFIGNLPAYR	ΔsigE1	1	32.3	0.428858
slr1655	TFIGNLPAYR	ΔsigE2	1	32.2455	0.746796
slr1655	TFIGNLPAYR	ΔsigE3	1	32.458	0.232356
slr1655	TFIGNLPAYR	sigEox1	1	32.3218	0.400394
slr1655	TFIGNLPAYR	sigEox2	1	32.1583	0.504325
slr1655	TFIGNLPAYR	sigEox3	1	32.3272	0.628722
slr1734	ASPEAEYGLFQR	WT1	1	31.2504	0.24982
slr1734	ASPEAEYGLFQR	WT2	1	31.2117	0.190966
slr1734	ASPEAEYGLFQR	WT3	1	31.5682	0.106031
slr1734	ASPEAEYGLFQR	ΔsigE1	1	31.2039	0.150757
slr1734	ASPEAEYGLFQR	ΔsigE2	1	31.4442	0.164771
slr1734	ASPEAEYGLFQR	ΔsigE3	1	31.5682	0.107936
slr1734	ASPEAEYGLFQR	sigEox1	0.833333	31.6999	0.12615
slr1734	ASPEAEYGLFQR	sigEox2	1	31.7154	0.166572
slr1734	ASPEAEYGLFQR	sigEox3	1	31.3512	0.149906
slr1734	DALYDESMAIVLAILQLSQAG	WT1	1	41.5202	0.66359
slr1734	DALYDESMAIVLAILQLSQAG	WT2	1	41.7062	0.377307
slr1734	DALYDESMAIVLAILQLSQAG	WT3	1	41.5667	0.258254
slr1734	DALYDESMAIVLAILQLSQAG	ΔsigE1	1	41.8379	0.400859
slr1734	DALYDESMAIVLAILQLSQAG	ΔsigE2	1	41.6209	0.385006
slr1734	DALYDESMAIVLAILQLSQAG	ΔsigE3	1	41.4969	0.197049
slr1734	DALYDESMAIVLAILQLSQAG	sigEox1	1	41.6287	0.257827
slr1734	DALYDESMAIVLAILQLSQAG	sigEox2	0.9	41.6674	0.453678
slr1734	DALYDESMAIVLAILQLSQAG	sigEox3	1	41.6132	0.359225
slr1734	IGGVITELMLPTLPK	WT1	1	44.4556	0.617419
slr1734	IGGVITELMLPTLPK	WT2	0.8	44.4788	0.559551
slr1734	IGGVITELMLPTLPK	WT3	0.9	44.6648	0.401806
slr1734	IGGVITELMLPTLPK	ΔsigE1	0.9	44.5486	0.582395
slr1734	IGGVITELMLPTLPK	ΔsigE2	1	44.7733	0.505499
slr1734	IGGVITELMLPTLPK	ΔsigE3	1	44.5873	0.346062
slr1734	IGGVITELMLPTLPK	sigEox1	1	44.7036	0.535036
slr1734	IGGVITELMLPTLPK	sigEox2	1	44.6416	0.627
slr1734	IGGVITELMLPTLPK	sigEox3	1	44.5873	0.654233
slr1734	QALQTAFETAHR	WT1	1	26.374	0.976786
slr1734	QALQTAFETAHR	WT2	1	26.5522	1.10215
slr1734	QALQTAFETAHR	WT3	1	26.4748	0.796126
slr1734	QALQTAFETAHR	ΔsigE1	1	26.5368	1.28107
slr1734	QALQTAFETAHR	ΔsigE2	1	26.4282	1.16477
slr1734	QALQTAFETAHR	ΔsigE3	1	26.3042	0.750604
slr1734	QALQTAFETAHR	sigEox1	1	26.4592	0.877356
slr1734	QALQTAFETAHR	sigEox2	1	26.5833	1.03968
slr1734	QALQTAFETAHR	sigEox3	1	26.5445	1.17189
slr1739	FQSFTQR	WT1	0.75	34.0298	1.29795
slr1739	FQSFTQR	WT2	1	33.8428	0.882796
slr1739	FQSFTQR	WT3	1	34.159	0.696423
slr1739	FQSFTQR	ΔsigE1	1	33.8868	1.20764
slr1739	FQSFTQR	ΔsigE2	1	33.8153	1.02033
slr1739	FQSFTQR	ΔsigE3	0.875	34.0216	0.740994
slr1739	FQSFTQR	sigEox1	0.875	33.9088	1.11538
slr1739	FQSFTQR	sigEox2	1	33.7713	0.892814
slr1739	FQSFTQR	sigEox3	0.875	33.9473	1.16541
slr1739	LADEEGAMEIEPSSVK	WT1	0.75	46.9897	0.801042
slr1739	LADEEGAMEIEPSSVK	WT2	0.625	46.8514	0.613967
slr1739	LADEEGAMEIEPSSVK	WT3	1	47.0381	0.320566
slr1739	LADEEGAMEIEPSSVK	ΔsigE1	0.75	46.8997	0.528802
slr1739	LADEEGAMEIEPSSVK	ΔsigE2	0.75	46.8314	0.553778
slr1739	LADEEGAMEIEPSSVK	ΔsigE3	0.75	46.9831	0.380169
slr1739	LADEEGAMEIEPSSVK	sigEox1	1	46.9014	0.436495
slr1739	LADEEGAMEIEPSSVK	sigEox2	1	46.7931	0.44503
slr1739	LADEEGAMEIEPSSVK	sigEox3	0.75	46.9797	0.527876
slr1748	EVAYGEWEGLHPDEVYQR	WT1	1	36.7333	0.325876
slr1748	EVAYGEWEGLHPDEVYQR	WT2	1	36.6093	0.32087
slr1748	EVAYGEWEGLHPDEVYQR	WT3	0.9	36.4543	0.183691
slr1748	EVAYGEWEGLHPDEVYQR	ΔsigE1	1	36.4931	0.298204
slr1748	EVAYGEWEGLHPDEVYQR	ΔsigE2	1	36.3458	0.370912
slr1748	EVAYGEWEGLHPDEVYQR	ΔsigE3	1	36.3768	0.197233
slr1748	EVAYGEWEGLHPDEVYQR	sigEox1	0.9	36.4776	0.277516
slr1748	EVAYGEWEGLHPDEVYQR	sigEox2	1	36.6248	0.331081
slr1748	EVAYGEWEGLHPDEVYQR	sigEox3	0.9	36.8418	0.265021
slr1748	FDDGNVLLVSHK	WT1	1	25.3184	3.2487
slr1748	FDDGNVLLVSHK	WT2	1	25.6672	3.67782
slr1748	FDDGNVLLVSHK	WT3	1	25.4114	2.61841
slr1748	FDDGNVLLVSHK	ΔsigE1	1	25.6362	4.03092
slr1748	FDDGNVLLVSHK	ΔsigE2	1	25.3339	3.96606
slr1748	FDDGNVLLVSHK	ΔsigE3	1	25.2642	2.39738
slr1748	FDDGNVLLVSHK	sigEox1	1	25.3882	3.09189
slr1748	FDDGNVLLVSHK	sigEox2	1	25.4734	3.54062
slr1748	FDDGNVLLVSHK	sigEox3	1	25.5897	3.37487
slr1748	LGIEMQIRPGLR	WT1	1	37.244	6.5317
slr1748	LGIEMQIRPGLR	WT2	1	37.2982	13.7467
slr1748	LGIEMQIRPGLR	WT3	1	37.0348	8.65827
slr1748	LGIEMQIRPGLR	ΔsigE1	1	37.1665	8.78253
slr1748	LGIEMQIRPGLR	ΔsigE2	1	36.9805	8.69566
slr1748	LGIEMQIRPGLR	ΔsigE3	1	36.965	8.62859
slr1748	LGIEMQIRPGLR	sigEox1	1	37.0967	15.0335
slr1748	LGIEMQIRPGLR	sigEox2	1	37.213	7.2035
slr1748	LGIEMQIRPGLR	sigEox3	1	37.523	6.48713
slr1756	FGQTENSSYYFADSVEGR	WT1	1	33.5855	0.262126
slr1756	FGQTENSSYYFADSVEGR	WT2	1	33.3267	0.341033
slr1756	FGQTENSSYYFADSVEGR	WT3	1	33.3684	0.246578
slr1756	FGQTENSSYYFADSVEGR	ΔsigE1	1	33.669	0.296308
slr1756	FGQTENSSYYFADSVEGR	ΔsigE2	1	33.3267	0.297467
slr1756	FGQTENSSYYFADSVEGR	ΔsigE3	0.9	33.5772	0.194761
slr1756	FGQTENSSYYFADSVEGR	sigEox1	0.9	33.4937	0.351506
slr1756	FGQTENSSYYFADSVEGR	sigEox2	1	33.4686	0.41243
slr1756	FGQTENSSYYFADSVEGR	sigEox3	1	33.5354	0.364925
slr1756	IPSTPGSLEAALEALEK	WT1	1	44.5092	0.262066
slr1756	IPSTPGSLEAALEALEK	WT2	1	44.3672	0.150173
slr1756	IPSTPGSLEAALEALEK	WT3	1	44.6094	0.245666
slr1756	IPSTPGSLEAALEALEK	ΔsigE1	0.75	44.3756	0.109029
slr1756	IPSTPGSLEAALEALEK	ΔsigE2	1	44.6678	0.214395
slr1756	IPSTPGSLEAALEALEK	ΔsigE3	1	44.3756	0.119251
slr1756	IPSTPGSLEAALEALEK	sigEox1	1	44.4758	0.225397
slr1756	IPSTPGSLEAALEALEK	sigEox2	0.75	44.6177	0.177679
slr1756	IPSTPGSLEAALEALEK	sigEox3	1	44.5676	0.298819
slr1756	LVPGFEAPVNLAYSQGNR	WT1	1	36.935	0.485216
slr1756	LVPGFEAPVNLAYSQGNR	WT2	1	37.1271	0.315174
slr1756	LVPGFEAPVNLAYSQGNR	WT3	1	36.9684	0.484339
slr1756	LVPGFEAPVNLAYSQGNR	ΔsigE1	1	36.9434	0.420281
slr1756	LVPGFEAPVNLAYSQGNR	ΔsigE2	1	36.9434	0.214936
slr1756	LVPGFEAPVNLAYSQGNR	ΔsigE3	1	37.2189	0.245592
slr1756	LVPGFEAPVNLAYSQGNR	sigEox1	0.916667	37.077	0.212232
slr1756	LVPGFEAPVNLAYSQGNR	sigEox2	1	37.0686	0.238694
slr1756	LVPGFEAPVNLAYSQGNR	sigEox3	1	37.0853	0.233029
slr1756	NQIDPGEPLDVDIYDLSPEELAK	WT1	1	43.3148	0.201217
slr1756	NQIDPGEPLDVDIYDLSPEELAK	WT2	0.8	43.2814	0.289271
slr1756	NQIDPGEPLDVDIYDLSPEELAK	WT3	1	43.5236	0.228024
slr1756	NQIDPGEPLDVDIYDLSPEELAK	ΔsigE1	0.9	43.1895	0.210446
slr1756	NQIDPGEPLDVDIYDLSPEELAK	ΔsigE2	1	43.6321	0.165525
slr1756	NQIDPGEPLDVDIYDLSPEELAK	ΔsigE3	0.9	43.2313	0.112999
slr1756	NQIDPGEPLDVDIYDLSPEELAK	sigEox1	1	43.4484	0.273111
slr1756	NQIDPGEPLDVDIYDLSPEELAK	sigEox2	0.9	43.5569	0.314463
slr1756	NQIDPGEPLDVDIYDLSPEELAK	sigEox3	1	43.5569	0.351598
slr1756	QGYFPVAPTDTAQDIR	WT1	0.857143	33.3604	0.267975
slr1756	QGYFPVAPTDTAQDIR	WT2	1	33.1182	0.298019
slr1756	QGYFPVAPTDTAQDIR	WT3	1	33.1851	0.241295
slr1756	QGYFPVAPTDTAQDIR	ΔsigE1	1	33.4606	0.272954
slr1756	QGYFPVAPTDTAQDIR	ΔsigE2	0.571429	43.5223	0.38688
slr1756	QGYFPVAPTDTAQDIR	ΔsigE3	0.857143	33.2769	0.128015
slr1756	QGYFPVAPTDTAQDIR	sigEox1	0.857143	33.2268	0.312048
slr1756	QGYFPVAPTDTAQDIR	sigEox2	0.857143	33.2519	0.364389
slr1756	QGYFPVAPTDTAQDIR	sigEox3	0.857143	33.2686	0.362003
slr1756	TEMLLTMAAFGVPIEK	WT1	1	45.5268	0.248604
slr1756	TEMLLTMAAFGVPIEK	WT2	1	45.3264	0.260548
slr1756	TEMLLTMAAFGVPIEK	WT3	0.9	45.46	0.252942
slr1756	TEMLLTMAAFGVPIEK	ΔsigE1	1	45.3515	0.28985
slr1756	TEMLLTMAAFGVPIEK	ΔsigE2	1	45.5185	0.257003
slr1756	TEMLLTMAAFGVPIEK	ΔsigE3	1	45.3348	0.15429
slr1756	TEMLLTMAAFGVPIEK	sigEox1	1	45.3849	0.363929
slr1756	TEMLLTMAAFGVPIEK	sigEox2	1	45.4767	0.492186
slr1756	TEMLLTMAAFGVPIEK	sigEox3	1	45.435	0.444109
slr1793	IASTWEGIK	WT1	1	27.3644	1.03815
slr1793	IASTWEGIK	WT2	1	27.1573	1.11625
slr1793	IASTWEGIK	WT3	1	27.4843	0.697364
slr1793	IASTWEGIK	ΔsigE1	0.875	27.3263	0.324385
slr1793	IASTWEGIK	ΔsigE2	1	27.1628	0.4064
slr1793	IASTWEGIK	ΔsigE3	1	27.3917	0.247915
slr1793	IASTWEGIK	sigEox1	0.875	27.2227	2.96459
slr1793	IASTWEGIK	sigEox2	1	27.1355	3.04188
slr1793	IASTWEGIK	sigEox3	1	27.3862	3.79644
slr1793	YLIGEYAK	WT1	1	27.07	0.842141
slr1793	YLIGEYAK	WT2	1	26.8738	0.805995
slr1793	YLIGEYAK	WT3	1	27.1899	0.475909
slr1793	YLIGEYAK	ΔsigE1	1	27.0536	0.13064
slr1793	YLIGEYAK	ΔsigE2	1	26.8247	0.125762
slr1793	YLIGEYAK	ΔsigE3	1	27.0972	0.0852736
slr1793	YLIGEYAK	sigEox1	1	26.9283	2.39771
slr1793	YLIGEYAK	sigEox2	1	26.852	2.52933
slr1793	YLIGEYAK	sigEox3	1	27.0809	2.82949
slr1834	LLDAGVAPK	WT1	0.875	22.8512	0.746629
slr1834	LLDAGVAPK	WT2	0.875	22.8814	0.768251
slr1834	LLDAGVAPK	WT3	1	22.8889	0.614861
slr1834	LLDAGVAPK	ΔsigE1	1	22.8889	0.807489
slr1834	LLDAGVAPK	ΔsigE2	0.875	22.9342	1.01023
slr1834	LLDAGVAPK	ΔsigE3	1	22.9493	0.518707
slr1834	LLDAGVAPK	sigEox1	0.875	22.7983	0.735102
slr1834	LLDAGVAPK	sigEox2	0.875	22.9267	0.985535
slr1834	LLDAGVAPK	sigEox3	0.875	22.8663	0.972259
slr1834	LNVAPAIQPR	WT1	1	25.8242	1.15258
slr1834	LNVAPAIQPR	WT2	0.875	25.9224	1.0411
slr1834	LNVAPAIQPR	WT3	1	25.9601	0.592508
slr1834	LNVAPAIQPR	ΔsigE1	0.875	25.7789	0.851723
slr1834	LNVAPAIQPR	ΔsigE2	1	25.9979	1.44733
slr1834	LNVAPAIQPR	ΔsigE3	1	25.9903	0.659267
slr1834	LNVAPAIQPR	sigEox1	1	25.8544	0.898139
slr1834	LNVAPAIQPR	sigEox2	1	25.9148	1.32359
slr1834	LNVAPAIQPR	sigEox3	0.875	25.9375	1.27845
slr1835	TPLANLVR	WT1	1	28.5842	1.67975
slr1835	TPLANLVR	WT2	0.875	28.3825	1.2054
slr1835	TPLANLVR	WT3	1	28.7859	0.459778
slr1835	TPLANLVR	ΔsigE1	1	28.5188	0.63161
slr1835	TPLANLVR	ΔsigE2	0.75	28.4044	1.25558
slr1835	TPLANLVR	ΔsigE3	0.875	28.6441	0.550103
slr1835	TPLANLVR	sigEox1	1	28.4697	0.655795
slr1835	TPLANLVR	sigEox2	0.625	28.8676	15.778
slr1835	TPLANLVR	sigEox3	1	28.5569	0.925075
slr1843	FANAIFEPLWNR	WT1	1	42.3723	0.60019
slr1843	FANAIFEPLWNR	WT2	1	42.5527	0.611104
slr1843	FANAIFEPLWNR	WT3	0.8	42.3067	0.293548
slr1843	FANAIFEPLWNR	ΔsigE1	1	42.6429	0.228993
slr1843	FANAIFEPLWNR	ΔsigE2	0.9	42.5117	0.29496
slr1843	FANAIFEPLWNR	ΔsigE3	0.8	42.3641	0.14805
slr1843	FANAIFEPLWNR	sigEox1	1	42.4707	0.76008
slr1843	FANAIFEPLWNR	sigEox2	1	42.7167	0.853027
slr1843	FANAIFEPLWNR	sigEox3	1	42.4953	0.876078
slr1843	LADINNLENAGIR	WT1	1	31.4748	0.467409
slr1843	LADINNLENAGIR	WT2	1	31.3846	0.475378
slr1843	LADINNLENAGIR	WT3	1	31.5404	0.334157
slr1843	LADINNLENAGIR	ΔsigE1	1	31.401	0.209373
slr1843	LADINNLENAGIR	ΔsigE2	1	31.3682	0.210308
slr1843	LADINNLENAGIR	ΔsigE3	1	31.6552	0.160117
slr1843	LADINNLENAGIR	sigEox1	1	31.5158	0.568446
slr1843	LADINNLENAGIR	sigEox2	1	31.606	0.706267
slr1843	LADINNLENAGIR	sigEox3	1	31.6716	0.637484
slr1857	GDAGVIGEMAQR	WT1	1	27.8679	0.551289
slr1857	GDAGVIGEMAQR	WT2	1	27.9377	0.494609
slr1857	GDAGVIGEMAQR	WT3	0.8	28.0694	0.247852
slr1857	GDAGVIGEMAQR	ΔsigE1	0.9	27.9377	0.384711
slr1857	GDAGVIGEMAQR	ΔsigE2	0.9	28.0539	0.393469
slr1857	GDAGVIGEMAQR	ΔsigE3	0.9	27.7594	0.228604
slr1857	GDAGVIGEMAQR	sigEox1	0.7	27.9532	0.272591
slr1857	GDAGVIGEMAQR	sigEox2	0.9	28.0462	0.313949
slr1857	GDAGVIGEMAQR	sigEox3	0.9	27.9997	0.276654
slr1857	NAIAILLVSQGVPMLLMGDEMGK	WT1	1	44.3607	13.0612
slr1857	NAIAILLVSQGVPMLLMGDEMGK	WT2	0.916667	44.291	0.816772
slr1857	NAIAILLVSQGVPMLLMGDEMGK	WT3	1	44.632	14.925
slr1857	NAIAILLVSQGVPMLLMGDEMGK	ΔsigE1	1	44.4383	23.8408
slr1857	NAIAILLVSQGVPMLLMGDEMGK	ΔsigE2	1	44.7018	14.9227
slr1857	NAIAILLVSQGVPMLLMGDEMGK	ΔsigE3	0.833333	44.4847	17.822
slr1857	NAIAILLVSQGVPMLLMGDEMGK	sigEox1	1	44.7405	29.2275
slr1857	NAIAILLVSQGVPMLLMGDEMGK	sigEox2	1	44.5157	20.7159
slr1857	NAIAILLVSQGVPMLLMGDEMGK	sigEox3	1	44.4847	11.9514
slr1986	ETYNSLGVPISSTVQAIQAIK	WT1	1	40.9452	0.625442
slr1986	ETYNSLGVPISSTVQAIQAIK	WT2	1	40.8602	0.405711
slr1986	ETYNSLGVPISSTVQAIQAIK	WT3	1	41.139	0.29289
slr1986	ETYNSLGVPISSTVQAIQAIK	ΔsigE1	1	40.901	0.458323
slr1986	ETYNSLGVPISSTVQAIQAIK	ΔsigE2	1	40.8109	0.40559
slr1986	ETYNSLGVPISSTVQAIQAIK	ΔsigE3	1	41.0455	0.226194
slr1986	ETYNSLGVPISSTVQAIQAIK	sigEox1	1	40.8772	0.285061
slr1986	ETYNSLGVPISSTVQAIQAIK	sigEox2	1	40.7446	0.307797
slr1986	ETYNSLGVPISSTVQAIQAIK	sigEox3	1	40.9282	0.370398
slr1986	EVTASLVGADAGK	WT1	1	23.9667	0.716488
slr1986	EVTASLVGADAGK	WT2	1	23.7593	0.455257
slr1986	EVTASLVGADAGK	WT3	1	24.1163	0.322805
slr1986	EVTASLVGADAGK	ΔsigE1	1	23.8239	0.523788
slr1986	EVTASLVGADAGK	ΔsigE2	1	23.7763	0.467286
slr1986	EVTASLVGADAGK	ΔsigE3	1	24.0245	0.256062
slr1986	EVTASLVGADAGK	sigEox1	1	23.8511	0.319685
slr1986	EVTASLVGADAGK	sigEox2	1	23.8273	0.35675
slr1986	EVTASLVGADAGK	sigEox3	1	23.9565	0.42644
slr1986	SYFASGELR	WT1	1	26.567	0.886558
slr1986	SYFASGELR	WT2	1	26.3692	0.450108
slr1986	SYFASGELR	WT3	1	26.6969	0.305332
slr1986	SYFASGELR	ΔsigE1	1	26.55	0.496708
slr1986	SYFASGELR	ΔsigE2	1	26.341	0.538716
slr1986	SYFASGELR	ΔsigE3	1	26.6009	0.2998
slr1986	SYFASGELR	sigEox1	1	26.3975	0.345548
slr1986	SYFASGELR	sigEox2	1	26.3749	0.39807
slr1986	SYFASGELR	sigEox3	1	26.6235	0.453379
slr1993	IMVTLLYALQQR	WT1	1	36.4028	0.547378
slr1993	IMVTLLYALQQR	WT2	1	36.4613	0.417324
slr1993	IMVTLLYALQQR	WT3	1	36.3527	0.249998
slr1993	IMVTLLYALQQR	ΔsigE1	1	36.3861	0.48927
slr1993	IMVTLLYALQQR	ΔsigE2	1	36.3694	0.609892
slr1993	IMVTLLYALQQR	ΔsigE3	1	36.7034	0.271124
slr1993	IMVTLLYALQQR	sigEox1	1	36.5531	0.423663
slr1993	IMVTLLYALQQR	sigEox2	1	36.4613	0.490649
slr1993	IMVTLLYALQQR	sigEox3	0.9	36.5782	0.43386
slr2033	TSVSPGTPFEALPLNWK	WT1	0.875	34.2139	1.89303
slr2033	TSVSPGTPFEALPLNWK	WT2	0.875	34.0571	2.02366
slr2033	TSVSPGTPFEALPLNWK	WT3	0.75	34.3478	1.40544
slr2033	TSVSPGTPFEALPLNWK	ΔsigE1	0.875	34.0771	2.40795
slr2033	TSVSPGTPFEALPLNWK	ΔsigE2	0.875	34.04	2.0006
slr2033	TSVSPGTPFEALPLNWK	ΔsigE3	0.75	34.2367	1.16014
slr2033	TSVSPGTPFEALPLNWK	sigEox1	0.875	34.1141	1.06975
slr2033	TSVSPGTPFEALPLNWK	sigEox2	0.75	33.9716	1.0022
slr2033	TSVSPGTPFEALPLNWK	sigEox3	0.875	34.1483	1.13504
slr2034	LIDLGEEK	WT1	1	34.035	2.64589
slr2034	LIDLGEEK	WT2	1	33.8498	2.16686
slr2034	LIDLGEEK	WT3	1	34.1576	1.6228
slr2034	LIDLGEEK	ΔsigE1	1	33.8726	2.85047
slr2034	LIDLGEEK	ΔsigE2	1	33.7928	2.36765
slr2034	LIDLGEEK	ΔsigE3	1	34.035	1.5072
slr2034	LIDLGEEK	sigEox1	1	33.8954	2.19989
slr2034	LIDLGEEK	sigEox2	1	33.7529	2.14652
slr2034	LIDLGEEK	sigEox3	1	33.9296	2.38942
slr2051	EAGELPFNIK	WT1	1	33.1959	0.558273
slr2051	EAGELPFNIK	WT2	1	33.2298	0.571139
slr2051	EAGELPFNIK	WT3	1	33.3428	0.32706
slr2051	EAGELPFNIK	ΔsigE1	1	33.145	0.598648
slr2051	EAGELPFNIK	ΔsigE2	1	33.2467	0.602678
slr2051	EAGELPFNIK	ΔsigE3	1	33.3145	0.334147
slr2051	EAGELPFNIK	sigEox1	1	33.275	0.407498
slr2051	EAGELPFNIK	sigEox2	1	33.3428	0.400567
slr2051	EAGELPFNIK	sigEox3	1	33.2128	0.441211
slr2051	GLLLSNTFR	WT1	1	33.4043	0.625674
slr2051	GLLLSNTFR	WT2	1	33.4777	0.616453
slr2051	GLLLSNTFR	WT3	1	33.5964	0.387747
slr2051	GLLLSNTFR	ΔsigE1	1	33.376	0.682934
slr2051	GLLLSNTFR	ΔsigE2	1	33.4664	0.684468
slr2051	GLLLSNTFR	ΔsigE3	1	33.5512	0.391875
slr2051	GLLLSNTFR	sigEox1	1	33.5117	0.473263
slr2051	GLLLSNTFR	sigEox2	1	33.5681	0.461102
slr2051	GLLLSNTFR	sigEox3	1	33.4438	0.501821
slr2051	VSAQNINIEASVPR	WT1	1	29.1894	0.761191
slr2051	VSAQNINIEASVPR	WT2	1	29.2824	0.615566
slr2051	VSAQNINIEASVPR	WT3	1	29.2204	0.246505
slr2051	VSAQNINIEASVPR	ΔsigE1	1	28.9972	0.51438
slr2051	VSAQNINIEASVPR	ΔsigE2	1	29.146	0.691769
slr2051	VSAQNINIEASVPR	ΔsigE3	1	29.301	0.318065
slr2051	VSAQNINIEASVPR	sigEox1	1	29.177	0.39565
slr2051	VSAQNINIEASVPR	sigEox2	1	29.1398	0.415048
slr2051	VSAQNINIEASVPR	sigEox3	1	29.1646	0.474456
slr2067	AFVTGGAAR	WT1	1	18.8998	0.579713
slr2067	AFVTGGAAR	WT2	1	18.9581	0.573968
slr2067	AFVTGGAAR	WT3	1	18.8481	0.454483
slr2067	AFVTGGAAR	ΔsigE1	1	18.6965	0.689491
slr2067	AFVTGGAAR	ΔsigE2	1	18.9748	0.591342
slr2067	AFVTGGAAR	ΔsigE3	1	18.9448	0.375245
slr2067	AFVTGGAAR	sigEox1	1	18.8081	0.446744
slr2067	AFVTGGAAR	sigEox2	1	18.9448	0.456006
slr2067	AFVTGGAAR	sigEox3	1	18.9415	0.478534
slr2067	IAETLTGSR	WT1	1	20.1365	0.554333
slr2067	IAETLTGSR	WT2	1	20.2099	0.53968
slr2067	IAETLTGSR	WT3	1	20.1999	0.355005
slr2067	IAETLTGSR	ΔsigE1	1	20.0182	0.603662
slr2067	IAETLTGSR	ΔsigE2	1	20.2065	0.557198
slr2067	IAETLTGSR	ΔsigE3	1	20.2299	0.339959
slr2067	IAETLTGSR	sigEox1	1	20.1265	0.405715
slr2067	IAETLTGSR	sigEox2	1	20.1199	0.4261
slr2067	IAETLTGSR	sigEox3	1	20.1732	0.43797
slr2067	SLGTPIEAVAQSVR	WT1	1	34.3186	0.50386
slr2067	SLGTPIEAVAQSVR	WT2	1	34.3525	0.511701
slr2067	SLGTPIEAVAQSVR	WT3	1	34.4712	0.390461
slr2067	SLGTPIEAVAQSVR	ΔsigE1	1	34.3017	0.615253
slr2067	SLGTPIEAVAQSVR	ΔsigE2	1	34.3412	0.509216
slr2067	SLGTPIEAVAQSVR	ΔsigE3	1	34.3977	0.318793
slr2067	SLGTPIEAVAQSVR	sigEox1	1	34.3638	0.381617
slr2067	SLGTPIEAVAQSVR	sigEox2	1	34.4034	0.389719
slr2067	SLGTPIEAVAQSVR	sigEox3	1	34.3299	0.41438
sml0007	QLQDVLGR	WT1	0.875	30.3046	0.346177
sml0007	QLQDVLGR	WT2	0.875	30.2248	0.526622
sml0007	QLQDVLGR	WT3	0.875	30.4983	0.355509
sml0007	QLQDVLGR	ΔsigE1	0.875	30.2219	0.639253
sml0007	QLQDVLGR	ΔsigE2	0.875	30.1421	0.602957
sml0007	QLQDVLGR	ΔsigE3	1	30.3701	0.398253
sml0007	QLQDVLGR	sigEox1	0.875	30.1963	0.421822
sml0007	QLQDVLGR	sigEox2	0.875	30.0794	0.481675
sml0007	QLQDVLGR	sigEox3	1	30.2704	0.425656
sml0008	FYPDLLFHP	WT1	1	27.3528	0.609675
sml0008	FYPDLLFHP	WT2	1	27.1445	0.542107
sml0008	FYPDLLFHP	WT3	0.875	27.5015	0.452237
sml0008	FYPDLLFHP	ΔsigE1	1	27.3468	0.687018
sml0008	FYPDLLFHP	ΔsigE2	0.875	27.1683	0.550315
sml0008	FYPDLLFHP	ΔsigE3	1	27.3111	0.421537
sml0008	FYPDLLFHP	sigEox1	0.875	27.21	0.438857
sml0008	FYPDLLFHP	sigEox2	1	27.1029	0.386217
sml0008	FYPDLLFHP	sigEox3	1	27.329	0.423286
ssl3093	LGGTIVNIRPYQADSNEQN	WT1	1	30.6371	0.489054
ssl3093	LGGTIVNIRPYQADSNEQN	WT2	1	30.7921	0.411089
ssl3093	LGGTIVNIRPYQADSNEQN	WT3	1	30.7673	0.192621
ssl3093	LGGTIVNIRPYQADSNEQN	ΔsigE1	1	30.5875	0.442206
ssl3093	LGGTIVNIRPYQADSNEQN	ΔsigE2	1	30.7177	0.324159
ssl3093	LGGTIVNIRPYQADSNEQN	ΔsigE3	1	30.7983	0.14626
ssl3093	LGGTIVNIRPYQADSNEQN	sigEox1	1	30.8665	0.154009
ssl3093	LGGTIVNIRPYQADSNEQN	sigEox2	1	30.7549	0.126758
ssl3093	LGGTIVNIRPYQADSNEQN	sigEox3	1	30.7115	0.143612
ssr2831	SGILYPVIVR	WT1	1	35.0319	0.664504
ssr2831	SGILYPVIVR	WT2	1	34.8867	0.444112
ssr2831	SGILYPVIVR	WT3	1	35.0451	0.160321
ssr2831	SGILYPVIVR	ΔsigE1	1	34.9615	0.369723
ssr2831	SGILYPVIVR	ΔsigE2	1	34.8955	0.301156
ssr2831	SGILYPVIVR	ΔsigE3	1	34.9351	0.118089
ssr2831	SGILYPVIVR	sigEox1	1	34.9659	0.185188
ssr2831	SGILYPVIVR	sigEox2	1	34.9351	0.175714
ssr2831	SGILYPVIVR	sigEox3	1	34.8823	0.201085
ssr3383	LVPYDNWFR	WT1	1	37.7257	0.734186
ssr3383	LVPYDNWFR	WT2	1	37.5697	0.372678
ssr3383	LVPYDNWFR	WT3	0.875	37.8313	0.0504681
ssr3383	LVPYDNWFR	ΔsigE1	1	37.6945	0.192384
ssr3383	LVPYDNWFR	ΔsigE2	1	37.5433	0.171066
ssr3383	LVPYDNWFR	ΔsigE3	0.875	37.7329	0.0546023
ssr3383	LVPYDNWFR	sigEox1	0.875	37.6417	0.0509421
ssr3383	LVPYDNWFR	sigEox2	1	37.5553	0.0283024
ssr3383	LVPYDNWFR	sigEox3	0.875	37.6849	0.0484018
ssr3383	VELATGRPGTNAGLA	WT1	1	25.6523	0.616537
ssr3383	VELATGRPGTNAGLA	WT2	1	25.4093	0.351169
ssr3383	VELATGRPGTNAGLA	WT3	1	25.8048	0.0610361
ssr3383	VELATGRPGTNAGLA	ΔsigE1	1	25.5732	0.187632
ssr3383	VELATGRPGTNAGLA	ΔsigE2	1	25.4489	0.15813
ssr3383	VELATGRPGTNAGLA	ΔsigE3	1	25.6918	0.053347
ssr3383	VELATGRPGTNAGLA	sigEox1	1	25.5054	0.05119
ssr3383	VELATGRPGTNAGLA	sigEox2	1	25.4658	0.0263915
ssr3383	VELATGRPGTNAGLA	sigEox3	1	25.7427	0.0429782
